# Supplementary material for: Optimal linear estimation models predict 1400–2900 years of overlap between Homo sapiens and Neandertals prior to their disappearance from France and northern Spain
Source: Sci Rep. 2022 Oct 13;12:15000. doi: 10.1038/s41598-022-19162-z (PMC9561710; doi:10.1038/s41598-022-19162-z)
Supplement: Supplementary file 2 — Supplementary Information 2. [file 41598_2022_19162_MOESM2_ESM.xlsx]

## Sheet: CP_End
	V1
1	39001.2
2	39310.4
3	39986.8
4	39546.3
5	40898.3
6	39764.3
7	40287.6
8	40317.7
9	38977.8
10	38800.8
11	39720
12	39221.3
13	38751.9
14	40330.9
15	39916.4
16	40738
17	38247.5
18	40221.1
19	39032.5
20	38612
21	40523.7
22	38826.6
23	40167.7
24	41061.2
25	39025.7
26	39687.2
27	40215.7
28	40514.6
29	39694.3
30	40591.2
31	40779
32	39947
33	40299.5
34	39253.2
35	40021.6
36	39366.9
37	40906
38	39288.1
39	39033
40	39514
41	40188.6
42	40285.9
43	40867.6
44	40673.3
45	41000.6
46	40599.6
47	40750.8
48	39012.5
49	40764.8
50	38729.1
51	39092.8
52	40309
53	40252.3
54	40323.7
55	40360.7
56	40922.1
57	39740.1
58	39386
59	40692
60	40074.5
61	38966
62	40343.9
63	40462.9
64	39647.8
65	38423.4
66	40051.8
67	38673
68	40924.6
69	40468.4
70	40740.6
71	39646.1
72	41035.5
73	40732.1
74	40357.7
75	39967.5
76	40441.9
77	38789
78	38995.5
79	39065
80	41075.7
81	38965.3
82	39025.4
83	40400
84	38563.7
85	38743.8
86	38726.5
87	39680.5
88	40470.6
89	40494.9
90	40993.6
91	39454.4
92	39764.1
93	39074.1
94	38865.8
95	39790.5
96	40857.5
97	40585.5
98	39545.6
99	40634.2
100	38647.6
101	38572.1
102	39418.2
103	40196.9
104	40682.3
105	39226.8
106	40531.7
107	40240
108	40738.8
109	40866.9
110	39068.2
111	39039.9
112	38867.9
113	39593.5
114	39035.7
115	40638.3
116	40019.1
117	40240.9
118	40501.2
119	40745.4
120	40525.4
121	40199.5
122	40951.6
123	39468.1
124	40320.5
125	40468.1
126	39539
127	39935.6
128	40253.6
129	39530.1
130	40582.1
131	38986.3
132	40588.2
133	39862.5
134	38869.6
135	39110.8
136	39229.1
137	39626.5
138	38593.7
139	39058.5
140	39031.8
141	41018.6
142	40394.2
143	38623.4
144	40214.9
145	39260.4
146	40827.1
147	39409.1
148	40196.5
149	40206.6
150	39674.6
151	39117.4
152	40446
153	40369.1
154	39042
155	39487.4
156	39647.8
157	39104.9
158	40165.2
159	39966.4
160	39376
161	40098.3
162	40273.3
163	40199.3
164	40293.9
165	38817.8
166	39060.4
167	40713.2
168	39935.4
169	39978.5
170	39493.5
171	39620.4
172	40643.8
173	40520.5
174	39374.5
175	39708.5
176	39095.9
177	40942.1
178	41078.7
179	40500.1
180	39618.1
181	40879.5
182	40854.8
183	39354.3
184	40355.8
185	40159.2
186	38464.1
187	40199.3
188	40200
189	40484
190	38845.9
191	39953.8
192	38672
193	39806.6
194	39059.2
195	39914.9
196	40165.5
197	38732.3
198	40153.1
199	39935.8
200	40345.1
201	38906
202	40421.4
203	38908
204	40547.4
205	38350.4
206	38490.5
207	38280.7
208	40119.8
209	39213.9
210	40627.1
211	39723.4
212	39177.6
213	40433.8
214	38948.3
215	40464.1
216	39567
217	38766.6
218	40468.5
219	39298.1
220	40068.4
221	39902.3
222	40067.9
223	38398.3
224	40324.3
225	39573.9
226	39819.9
227	40320.2
228	39376.8
229	40361.7
230	39476
231	38075.6
232	39494.8
233	40163.8
234	40523.6
235	39152
236	40066.6
237	39793.3
238	40987.9
239	39696.5
240	39268.7
241	39812.5
242	39187.3
243	39788.2
244	39751.5
245	38990.7
246	39017.4
247	40652.4
248	39778
249	39532.3
250	40915.5
251	40790.3
252	40016.7
253	39680.2
254	40405.2
255	38876.6
256	38860.8
257	39397.8
258	40134.1
259	37933
260	38759.1
261	39049.8
262	40744
263	40527.1
264	40797.5
265	39434.8
266	39905.1
267	40455.9
268	40812.3
269	40422.6
270	39531.5
271	38815.3
272	39369.4
273	39989
274	40415.8
275	39647.9
276	40385.5
277	39175.5
278	39312.8
279	40794.2
280	40843.5
281	40058.2
282	39393.9
283	38597.4
284	39692.2
285	39529.4
286	39916.3
287	40236.4
288	39112.3
289	40184.1
290	39650.8
291	39234.8
292	38807.9
293	38677.8
294	41022.7
295	38874.1
296	40426
297	40137.6
298	39813.3
299	39637.7
300	40103.3
301	40555.5
302	39546.4
303	38766.1
304	41031.3
305	40426.1
306	40718.1
307	40860.7
308	38759.6
309	38685.6
310	38793.6
311	38746.5
312	41029.1
313	39306.5
314	40781.5
315	37309.1
316	40841.2
317	40261.5
318	39676.9
319	39015.7
320	40778.5
321	39916.7
322	39062.5
323	38755.3
324	40297.3
325	39241.9
326	40620.1
327	40299.5
328	40748.9
329	39729.7
330	40377
331	38977.7
332	38930
333	40514.8
334	40308.4
335	40636.2
336	40029
337	39879.8
338	39552.4
339	40194.8
340	40530.9
341	40812.2
342	39270.2
343	39951.3
344	38936.5
345	39855.6
346	39460.5
347	40238
348	39032
349	40471.3
350	40194.5
351	40790.6
352	40022.7
353	39218.6
354	40414.1
355	40030.2
356	39896.2
357	40390.7
358	39148.4
359	40237.1
360	40977.4
361	38497.5
362	40783.8
363	39659.7
364	41000.1
365	40258.9
366	40180.8
367	40204.1
368	39651
369	39366.4
370	40963.4
371	38605
372	39834.9
373	38492.5
374	41164.2
375	38604.4
376	39855.4
377	38817.8
378	38245.5
379	38147.2
380	40641.5
381	39306
382	38259.4
383	39811.5
384	40005.1
385	40453.5
386	39864.5
387	40453.3
388	39516.2
389	39178
390	38890.3
391	39205.4
392	40145.7
393	38719.6
394	40352.3
395	39996.5
396	40728.9
397	39618.3
398	40592.6
399	39358.4
400	38493.4
401	40667.6
402	39598.7
403	38853.7
404	40242.9
405	39940.8
406	40083.8
407	39666.6
408	38634.2
409	40062.8
410	38714.2
411	39204.7
412	41124.7
413	40627.3
414	39857.9
415	38443.1
416	39610.5
417	40629.1
418	40303.2
419	40302
420	38475.3
421	39796.5
422	39834.7
423	39900.9
424	40564.1
425	38478.8
426	38746.1
427	40282.7
428	39573.6
429	40321.8
430	37833.5
431	40427.5
432	39816.7
433	39937.6
434	40163.7
435	38460.9
436	38497.9
437	40955.5
438	39119.7
439	40575.2
440	38898.9
441	39521.8
442	39981.2
443	40724.4
444	40372.1
445	41041.2
446	39443.4
447	40355.1
448	40164.4
449	40163
450	41021.4
451	40768.9
452	37832.4
453	39943.3
454	39205.7
455	39506.3
456	38466.4
457	40943.5
458	39683.4
459	39340.7
460	40659.8
461	39763.4
462	39312.4
463	40202.4
464	39088.3
465	40945.5
466	39192.3
467	39362.2
468	39274
469	40572.7
470	40907
471	39146.3
472	40553.4
473	40078.1
474	39302.9
475	40242.4
476	38916.3
477	38912.7
478	39567.9
479	39792.2
480	40056
481	38586
482	38898.2
483	40508.8
484	41018.8
485	38843.5
486	40787.9
487	40546.8
488	40674.5
489	40255.5
490	39165.6
491	38360.4
492	40053.6
493	41001.9
494	39318
495	39913.3
496	39276.6
497	39755.9
498	40803.8
499	40360
500	39115
501	38716.8
502	40840.8
503	39845.7
504	40455.8
505	40477.8
506	39439
507	38789.6
508	38893.8
509	41046.4
510	39915.2
511	40314.6
512	40474.5
513	38722.1
514	40749.2
515	39800.6
516	38254.9
517	40096.5
518	40706
519	40196.4
520	39778.9
521	39124
522	40869.9
523	40351.6
524	40993.6
525	40897.3
526	40945.6
527	39413.1
528	39019.9
529	40368.8
530	40599
531	39246.2
532	39006
533	40229.8
534	40939.8
535	39020.8
536	39382.9
537	40480
538	40314.4
539	39041.9
540	39436.6
541	41071.9
542	40256.2
543	40000.5
544	40029.9
545	39444.9
546	39400
547	39512.9
548	39185
549	39426.6
550	40393.4
551	40251.8
552	40827.9
553	39534.5
554	38622
555	40788.2
556	39579.6
557	38904.7
558	40364.9
559	39563.3
560	39071.7
561	39094.9
562	40578.3
563	39500.9
564	39326
565	40925.2
566	40714.8
567	39725.1
568	39154.7
569	40735.7
570	39420.2
571	39623.7
572	38395.7
573	40189.4
574	39614.3
575	40950.3
576	39424.3
577	38628.9
578	38628.1
579	40489.4
580	40485.5
581	40372.3
582	40411.4
583	40786.3
584	40751.9
585	40484.8
586	40172.5
587	40114.4
588	38505.6
589	40259.6
590	40084.7
591	39137.7
592	39832.1
593	40155.5
594	38691.5
595	41180.1
596	39268.6
597	40840.1
598	40249.6
599	39841.6
600	39482.9
601	40078.2
602	40307
603	40052.8
604	40364
605	39936.2
606	38777.5
607	39967.2
608	40873.9
609	40051.4
610	39487.6
611	39074.8
612	39397.4
613	38189.4
614	39603.4
615	40055.2
616	39431.3
617	40798.7
618	40850.4
619	40874.3
620	40940.4
621	40327.2
622	41067.4
623	39082.1
624	40307.8
625	38744
626	39364
627	39980.7
628	38972.6
629	39175.1
630	39388.8
631	39021.3
632	40317.9
633	39411.9
634	40910
635	38862.5
636	39057.2
637	39262
638	40571.3
639	40453.2
640	39309.4
641	38616.5
642	38777.4
643	39878.9
644	41073.8
645	39832.3
646	41118.1
647	40160.6
648	40475.6
649	40956.9
650	38714.9
651	40363.4
652	39340.3
653	40509.7
654	39813.1
655	38935.8
656	40807.9
657	39276.3
658	38764.2
659	39174.4
660	40538
661	38612.7
662	38280.3
663	40062.7
664	41048
665	40963.5
666	39513.8
667	39286.3
668	40920.9
669	38374.9
670	40037.8
671	38692.6
672	40646.1
673	39476
674	39139.1
675	39452.1
676	39756.1
677	39140.7
678	40814.4
679	40156.1
680	38920.7
681	40689.1
682	40451.4
683	40423
684	40500.1
685	40897.9
686	39198.5
687	40748.5
688	40465.7
689	39971.9
690	40754.8
691	40348.4
692	40761.8
693	38874.4
694	40410.2
695	38880.7
696	38487.7
697	38355.8
698	39568.9
699	40351.8
700	38826.4
701	40476.8
702	39614.9
703	39841.9
704	38925.7
705	40596.6
706	38412.4
707	40061.1
708	38715.8
709	40655.7
710	40333.5
711	40142.3
712	40112.4
713	41052.5
714	38552.3
715	38661.5
716	40368.2
717	39766
718	41114.9
719	40332.8
720	40345.6
721	40989.8
722	40136.9
723	39031.7
724	40206.1
725	39109.8
726	38786.8
727	40122
728	40902
729	38731
730	40167.9
731	39146.7
732	40127.9
733	38611.6
734	38914.9
735	38230.6
736	40331.1
737	39696.8
738	40013.9
739	40569
740	39962.9
741	39336.1
742	39695.5
743	39727.7
744	38989.5
745	40685.1
746	41083.3
747	40302.6
748	38827
749	39424.8
750	40453
751	39617
752	39994.2
753	41001.4
754	38521.4
755	37744.3
756	38411.7
757	40635.8
758	38339.7
759	40408.6
760	38143.2
761	38569.8
762	38649.8
763	40615.4
764	39492.8
765	39332
766	39264
767	39366.5
768	40213.2
769	39956.5
770	40134.7
771	40817.6
772	39441.5
773	39424.3
774	39920.9
775	40839.8
776	40618
777	40005
778	40062.3
779	39740.4
780	40091.1
781	40063.1
782	38648.2
783	39139.7
784	40559.5
785	40051
786	39917.7
787	40213.1
788	39050.7
789	40531.4
790	40354.9
791	38197.9
792	39994.9
793	39137.5
794	38415.1
795	40491.8
796	40261
797	40555.5
798	39853.6
799	40442.2
800	40453
801	40659.3
802	39965.4
803	40445.7
804	40541.5
805	40078.4
806	38758.5
807	39224.7
808	39995.2
809	40100
810	40639.1
811	40431.7
812	40362.1
813	40981.6
814	40101.4
815	39653.7
816	40602.1
817	40174.5
818	37879.9
819	40350.3
820	40511.4
821	39333.8
822	39037.8
823	38752.9
824	40925.7
825	39791.8
826	40931.4
827	40562.5
828	38672.2
829	38440.8
830	39349.4
831	39807.2
832	39767.4
833	40426.6
834	41012.1
835	38803.7
836	38994.5
837	39306.7
838	38384.3
839	40124
840	40791.1
841	40812.8
842	40253.2
843	40530.9
844	40114.4
845	40779.6
846	40383.1
847	39923.1
848	40328.5
849	39676.6
850	40596.4
851	39220.9
852	39246.6
853	38880.9
854	41021.7
855	40788.8
856	38926.1
857	39102.3
858	40780.1
859	39257
860	38048
861	38840.1
862	40535
863	40382.9
864	40839.1
865	40054.7
866	40400.5
867	40884.1
868	39616
869	40371.6
870	40092.4
871	40843.1
872	40053.7
873	39555.9
874	39524.6
875	39949.5
876	39183.2
877	40077.9
878	40114.9
879	38646.7
880	40525.3
881	38961.6
882	39883.1
883	40858.6
884	40190.2
885	39135.5
886	40400.1
887	39838.8
888	38837.3
889	40730.5
890	40145.3
891	40679.5
892	39557.6
893	40647.5
894	38173
895	40685.6
896	39501.6
897	38407.3
898	40214.9
899	39146.3
900	40123.2
901	40943.4
902	39346.7
903	39986.8
904	39446.9
905	39112.6
906	37896.3
907	40942.7
908	38935.6
909	39200.3
910	39070.4
911	40208.9
912	39621.4
913	40281.3
914	40100.3
915	39684.1
916	39657.4
917	37983.1
918	40268.3
919	40086.8
920	38222.4
921	38946.5
922	40616.2
923	39310.6
924	39284.1
925	39436.8
926	40310.3
927	40012.1
928	40426.8
929	39987.2
930	40861.3
931	38933.6
932	39855.9
933	41002.6
934	39861.9
935	40308.4
936	40122.7
937	39918.4
938	39768.2
939	40669.2
940	38532.7
941	39986.6
942	39945.6
943	40191.2
944	40099.5
945	40529
946	39400.8
947	40141.5
948	40673.3
949	40354.5
950	40409.3
951	38885.8
952	39313.4
953	38744.6
954	40324.1
955	40980.8
956	40548
957	39666.3
958	40458.3
959	38759
960	39152.7
961	39571
962	39590.8
963	40071.7
964	39294.5
965	39595.8
966	40389.4
967	39991.9
968	40559.2
969	39968.7
970	38420.5
971	40260.1
972	40883.2
973	39423.7
974	38835.3
975	40525.7
976	40725.8
977	40538.2
978	39363.4
979	40624.9
980	39563.8
981	40403.4
982	39130.5
983	40962.4
984	40637.2
985	39843.4
986	38313.6
987	38930.3
988	40352.3
989	38906.1
990	38489.4
991	40576.2
992	40079.8
993	39392.9
994	38870.4
995	39431.2
996	40423.6
997	40809.3
998	39336.7
999	38657.5
1000	39235.4
1001	40120.1
1002	40770.8
1003	41076.3
1004	39581.5
1005	40748.4
1006	39391.4
1007	40377.5
1008	38661.3
1009	39820.3
1010	40933.9
1011	39795.4
1012	39193.9
1013	39401.4
1014	40449.2
1015	40114.1
1016	40810.2
1017	38756.2
1018	40477.7
1019	39448.2
1020	40216.1
1021	40600.8
1022	39988.7
1023	39998.2
1024	39062.2
1025	40441.5
1026	39192
1027	40829.7
1028	40563.3
1029	40572.1
1030	39731.4
1031	40119.5
1032	40377.6
1033	40070.5
1034	39102
1035	39892.6
1036	39342.8
1037	40824.3
1038	38852.9
1039	39332.7
1040	40627.2
1041	40538.8
1042	39478.8
1043	38852.8
1044	39620.8
1045	40600
1046	40266.8
1047	39057.7
1048	39396.9
1049	39359.9
1050	40270
1051	41009.4
1052	39620.3
1053	40822.7
1054	40616
1055	39913.8
1056	38869.2
1057	40599.1
1058	40856.6
1059	40516.6
1060	39750
1061	39308.6
1062	40682.6
1063	40629.4
1064	39038
1065	40423.8
1066	39735.4
1067	38399.7
1068	39947.3
1069	39874.4
1070	39642.1
1071	40080.9
1072	40777
1073	40385.7
1074	41103.1
1075	40827.5
1076	40506.5
1077	38644.3
1078	38706.5
1079	38971.8
1080	40351.3
1081	40979.9
1082	39020.4
1083	40313.6
1084	38551.6
1085	40321.8
1086	39270.9
1087	39225
1088	39734
1089	38987.2
1090	40659.3
1091	39516.2
1092	39897.7
1093	38353.7
1094	39309.7
1095	39672.3
1096	38928.2
1097	39240.9
1098	39959.4
1099	40269.1
1100	39347
1101	38837.5
1102	39839.4
1103	40365.1
1104	40099.1
1105	40953.2
1106	40461
1107	39910.2
1108	40340.2
1109	39298.4
1110	40559.3
1111	39228.2
1112	39297.8
1113	40341.2
1114	38475
1115	40816.8
1116	39987.3
1117	39135.5
1118	40499.7
1119	39381.8
1120	39281.2
1121	39894.6
1122	41066.2
1123	38618.8
1124	40728.2
1125	39238.7
1126	40356.9
1127	40571.3
1128	38613.4
1129	39858.8
1130	39134.7
1131	39326.7
1132	38710.6
1133	38637.6
1134	38949.4
1135	40470.5
1136	38947.9
1137	38960.4
1138	40231.6
1139	39048.6
1140	40192.6
1141	40669.7
1142	39969.2
1143	39220
1144	40152.9
1145	40395.6
1146	40223
1147	38992.1
1148	38629.7
1149	40080.9
1150	39613.7
1151	39099.9
1152	39282.5
1153	40260.8
1154	39120
1155	40118.8
1156	39986.3
1157	40180.9
1158	38815.6
1159	39728.1
1160	39945.4
1161	38027.1
1162	40110.5
1163	39748
1164	38466.2
1165	39289.1
1166	38952.3
1167	39083
1168	40548.3
1169	40485.9
1170	40166.9
1171	40845.4
1172	40406.9
1173	40339.5
1174	40316.6
1175	40527.9
1176	38463.4
1177	41093.8
1178	39999.9
1179	39638
1180	39423.2
1181	40054.8
1182	38895.4
1183	39698.5
1184	39497.4
1185	39410.7
1186	39418.6
1187	40850.5
1188	38442.1
1189	40094
1190	40296.8
1191	39585.8
1192	40592.9
1193	39829.2
1194	39521.6
1195	40336.8
1196	41060
1197	39024.9
1198	40657.4
1199	40332
1200	39200.1
1201	40919.8
1202	40005.3
1203	39582.5
1204	38679.8
1205	40179.3
1206	39291.2
1207	40833.3
1208	40173.8
1209	39498
1210	40844.6
1211	39803.2
1212	38933.8
1213	38643.5
1214	39690.5
1215	40159.4
1216	40731.4
1217	39610
1218	38499.3
1219	40370.2
1220	39099.8
1221	39790.1
1222	41071.8
1223	39791
1224	40316.3
1225	39558.7
1226	40206.4
1227	40326.1
1228	40325.6
1229	39417.2
1230	39383.8
1231	38888.2
1232	39554.4
1233	39109.7
1234	38900.2
1235	39999.3
1236	38602.6
1237	40308.9
1238	39684.7
1239	40200.1
1240	40447.5
1241	40547.2
1242	40236.9
1243	39366.1
1244	38187.2
1245	39488.5
1246	38746.8
1247	39371.4
1248	39016.3
1249	39880.2
1250	40696.3
1251	40593
1252	39863.2
1253	40118
1254	40436.1
1255	38051.9
1256	39918.3
1257	39735.1
1258	40558
1259	39278.9
1260	38600.9
1261	39573.7
1262	38964.9
1263	39427.5
1264	38973.8
1265	40443.6
1266	40812.2
1267	39804.7
1268	40276.2
1269	39386.6
1270	38824.7
1271	39394.8
1272	40842.8
1273	39815
1274	39983.5
1275	40620.3
1276	39742.5
1277	39936.4
1278	40981.3
1279	40437.9
1280	39467.8
1281	39685.2
1282	39947.2
1283	40499.7
1284	39683.4
1285	39973.8
1286	40653.8
1287	40675
1288	39869.8
1289	39272.6
1290	40734.3
1291	38613.6
1292	39372.8
1293	39961.9
1294	40342.5
1295	40369.7
1296	39980.2
1297	39407.4
1298	38450.6
1299	40178.4
1300	40995.7
1301	37789.5
1302	40359.4
1303	39287.6
1304	38854.6
1305	39335.2
1306	40774.9
1307	40047.5
1308	39788.5
1309	38248.2
1310	40638.5
1311	40365.7
1312	40872.2
1313	40776.5
1314	39423
1315	39600.3
1316	38918.6
1317	40924.5
1318	40895.1
1319	39661.1
1320	40417.3
1321	37852.3
1322	39450.1
1323	39551.7
1324	39276.1
1325	38422
1326	38737.2
1327	38407.9
1328	39382.8
1329	39489.3
1330	40008.5
1331	39370.2
1332	40122.4
1333	38945.4
1334	39801.5
1335	38397.8
1336	39927.7
1337	40002.7
1338	38768.2
1339	39345.6
1340	40512.6
1341	41038.6
1342	38563.2
1343	39617.1
1344	40319.3
1345	41059.4
1346	39497.4
1347	39770.5
1348	39895.3
1349	40807.2
1350	39285.3
1351	40753.8
1352	38288.5
1353	38067.2
1354	39359
1355	39535.1
1356	39682.7
1357	40835.1
1358	39338.7
1359	40196.8
1360	38406
1361	40970
1362	39663
1363	40494.8
1364	40876.7
1365	40665.9
1366	38786.3
1367	39369.8
1368	40738
1369	39673.5
1370	39185.3
1371	40061.9
1372	40792.7
1373	40208.2
1374	39162.6
1375	40920.8
1376	40243.1
1377	39192.4
1378	39344.3
1379	38540
1380	40853
1381	40135.8
1382	40090.8
1383	40826.9
1384	40612
1385	38885.3
1386	40095.7
1387	40699.9
1388	39753.2
1389	39604.9
1390	39935.2
1391	38349.5
1392	37978.1
1393	38801.4
1394	40567
1395	40418.1
1396	39699.9
1397	41003.3
1398	39171.6
1399	40159
1400	39568.2
1401	40042.6
1402	39746.7
1403	40825.6
1404	40939.9
1405	39291.7
1406	40210.6
1407	39035.5
1408	39827
1409	39529.7
1410	40012.1
1411	39816.1
1412	39341.4
1413	40590.2
1414	40202.2
1415	39797.5
1416	38255.5
1417	39206.1
1418	38902
1419	38309.5
1420	40895.7
1421	40518.1
1422	39324.9
1423	40102.2
1424	40742.1
1425	39799.2
1426	40346
1427	40671.3
1428	38830.5
1429	39899.2
1430	40219.5
1431	38362.1
1432	39068.3
1433	40039.9
1434	39682.1
1435	39599.6
1436	38837.7
1437	40936.3
1438	40529.8
1439	39706.8
1440	40979.9
1441	39479.9
1442	40665.4
1443	39945.3
1444	40077.6
1445	39804.9
1446	39839.8
1447	38821.7
1448	40371.6
1449	39581.4
1450	40133.2
1451	39422.5
1452	40913.6
1453	39061.8
1454	40603.8
1455	40351.4
1456	39717.6
1457	40841.6
1458	39868.3
1459	40852.5
1460	38571.7
1461	40552.9
1462	39962.3
1463	38888.7
1464	41062.1
1465	40661.4
1466	38747.2
1467	40233.3
1468	39718.8
1469	40921.3
1470	39277.3
1471	40039.2
1472	39144.6
1473	38636.1
1474	39382.8
1475	40631.4
1476	40240.6
1477	40384.4
1478	39546.3
1479	38820.3
1480	39462
1481	40927.2
1482	40868.5
1483	40717.9
1484	39315.5
1485	38537.2
1486	40367.3
1487	38378
1488	40465.1
1489	39887.6
1490	39466.2
1491	40115
1492	38878
1493	39116.4
1494	40269
1495	40825
1496	38946.3
1497	39040.8
1498	39396.8
1499	39785.1
1500	40535.1
1501	40315.1
1502	40065.9
1503	39259.4
1504	39805.1
1505	40556.6
1506	39377.1
1507	39001.3
1508	39245.3
1509	39413.9
1510	38458.5
1511	39953.4
1512	39130.2
1513	41029.2
1514	40498.2
1515	38478.9
1516	38960.2
1517	39409.3
1518	40816.4
1519	40411.5
1520	39289.9
1521	39997
1522	39945.6
1523	39980.9
1524	38879.5
1525	38468.5
1526	40463.8
1527	39952.8
1528	39142.2
1529	39871.3
1530	39970.1
1531	38616.7
1532	40049.6
1533	39237.2
1534	40390.7
1535	40376.4
1536	39051.6
1537	38746.6
1538	40028.5
1539	40352.4
1540	38707.4
1541	39321.1
1542	40485.8
1543	38899.5
1544	40757.7
1545	38710.5
1546	40142.8
1547	39787.8
1548	39284.3
1549	39028.8
1550	38819
1551	39702.3
1552	40095.4
1553	40456.4
1554	37897.4
1555	40764.5
1556	40402.3
1557	40360.9
1558	39362.5
1559	37771.2
1560	38347
1561	40460.6
1562	39780.2
1563	40777.5
1564	38816.7
1565	40677.3
1566	38654.6
1567	38595.5
1568	39284.9
1569	39693.9
1570	40348.2
1571	39523.4
1572	39953
1573	39656.5
1574	39809
1575	39586.6
1576	39854
1577	39207.9
1578	38437.1
1579	40483.7
1580	39535.5
1581	39365.2
1582	40252
1583	39462.4
1584	39758.8
1585	39581.3
1586	40911.2
1587	40681.4
1588	41065.5
1589	40643.6
1590	39587.3
1591	40345.7
1592	38875.3
1593	40889.1
1594	40889.9
1595	38252.6
1596	40085.2
1597	38809.9
1598	38930.9
1599	39534.2
1600	39064.9
1601	40415.8
1602	39964.3
1603	40225.8
1604	40787.2
1605	39256.5
1606	38674.3
1607	40469.6
1608	38642.1
1609	40999.3
1610	39768.9
1611	37609.5
1612	38725.6
1613	39058.4
1614	38960
1615	40676.3
1616	38348.5
1617	39301.5
1618	39590
1619	39199.6
1620	38618.8
1621	39709.7
1622	40324.6
1623	40873.7
1624	40405
1625	40558.6
1626	38645.5
1627	40921.8
1628	38746.6
1629	39126.6
1630	40291.6
1631	39471.7
1632	40996.5
1633	38512.6
1634	38754.7
1635	39701.2
1636	40828.9
1637	39549.9
1638	40579.7
1639	39896.7
1640	40099.4
1641	40209.5
1642	41038.1
1643	40896.9
1644	40059.1
1645	38893.7
1646	39482.7
1647	40412
1648	40121
1649	38872.6
1650	39762.4
1651	40232.5
1652	39254
1653	39955.7
1654	40460.5
1655	40102.9
1656	40107.3
1657	38576.1
1658	38779.4
1659	40274.8
1660	40034.5
1661	40922.6
1662	39805.5
1663	40151.7
1664	40624.7
1665	40139.7
1666	41090.4
1667	40894.6
1668	39611.1
1669	40479.1
1670	38906.9
1671	40684.5
1672	39604.8
1673	39745.7
1674	40241.6
1675	39450.8
1676	39937.5
1677	40266.1
1678	40082.3
1679	39783.3
1680	40868.4
1681	40961.9
1682	40133.5
1683	38525.2
1684	40474.5
1685	39485.5
1686	39830.5
1687	39246.6
1688	38526.8
1689	38023.6
1690	40546.6
1691	38805.9
1692	38784.9
1693	40263.7
1694	40894.2
1695	38088.4
1696	39351.7
1697	38878.7
1698	40372.3
1699	40243.2
1700	39880.1
1701	40074.8
1702	39454.7
1703	39621.3
1704	40845.1
1705	38626.3
1706	40358.8
1707	40428
1708	40611.7
1709	40774.2
1710	39979.4
1711	39948.4
1712	40369.5
1713	38830.2
1714	39595.1
1715	37816.8
1716	39728.7
1717	40285.5
1718	40447.7
1719	40540.5
1720	40789.3
1721	40660.8
1722	38637
1723	40320.3
1724	41015.4
1725	39572.1
1726	38985.2
1727	40628
1728	39579.6
1729	39897.9
1730	38636.1
1731	39034.6
1732	40051.6
1733	40932.7
1734	40860.8
1735	39720.5
1736	39266.3
1737	40739
1738	39743.1
1739	39634.9
1740	38699.8
1741	40223.9
1742	40881.7
1743	40692.6
1744	40051.7
1745	38817.2
1746	40867.7
1747	40376
1748	39113.8
1749	40868.4
1750	40640.2
1751	41160.4
1752	40267
1753	39670.1
1754	38316.2
1755	40287
1756	38944.8
1757	39625.8
1758	40415.9
1759	39441.2
1760	40276.5
1761	40567.2
1762	40604.9
1763	40557.2
1764	39235.7
1765	39676.4
1766	38975
1767	40946.9
1768	39288.5
1769	40597.4
1770	39083.1
1771	40329.1
1772	39619
1773	39870.1
1774	40875.9
1775	39512.9
1776	41078.3
1777	40997.7
1778	38837.6
1779	39589.3
1780	39079.4
1781	40963
1782	38481.1
1783	39977.2
1784	39826.2
1785	40226
1786	40647.9
1787	38694.2
1788	39697.8
1789	40136.5
1790	40425.3
1791	38567.7
1792	38996
1793	39733.5
1794	40439.7
1795	40053.8
1796	40953.8
1797	39513
1798	38479.5
1799	39135.7
1800	40709.1
1801	39071.2
1802	40204
1803	40313
1804	40381.5
1805	39555.8
1806	39894.6
1807	39958.1
1808	38598.2
1809	39145.8
1810	39078.7
1811	39542.3
1812	40825.8
1813	39089.5
1814	40469.4
1815	40340.4
1816	38955.5
1817	38989.1
1818	38207.1
1819	40853.4
1820	40544.7
1821	38760
1822	39644.3
1823	38681.5
1824	40280.3
1825	41043.9
1826	40794.5
1827	40457.6
1828	40755.3
1829	40220.6
1830	39636.6
1831	39400.5
1832	39404.8
1833	39770.9
1834	40267.6
1835	38738.7
1836	38895.3
1837	39232.9
1838	39137.4
1839	39493.2
1840	39274.1
1841	39145.4
1842	40530.7
1843	40149.2
1844	39257.3
1845	38740
1846	40401.5
1847	40265.2
1848	39918
1849	39485.2
1850	39712.3
1851	40829.1
1852	38872.7
1853	39314
1854	40653.4
1855	40276
1856	39877.2
1857	40519.3
1858	40493.3
1859	40447.8
1860	39355.6
1861	39500.8
1862	40423
1863	40587.2
1864	40423.2
1865	39191.2
1866	39447.2
1867	38649.2
1868	40438.5
1869	40237.3
1870	38728.6
1871	40300.8
1872	38282.8
1873	39737.1
1874	39983.9
1875	40065.4
1876	40391.2
1877	39218.5
1878	39387.9
1879	38859.5
1880	37962.1
1881	39710.3
1882	39672.8
1883	40547.6
1884	40087.1
1885	40162.6
1886	39881.7
1887	39634.6
1888	39105.6
1889	39855.3
1890	39490.8
1891	39701.6
1892	40186.4
1893	40513.4
1894	38713.6
1895	39222.2
1896	39886
1897	40915.7
1898	39018.1
1899	40329.6
1900	39970.7
1901	39683.8
1902	40222.7
1903	39012.1
1904	40768.7
1905	40218.8
1906	39507.8
1907	39009.3
1908	40045.1
1909	39615.5
1910	39744.3
1911	38739.4
1912	39376.5
1913	39699.9
1914	40507.4
1915	40318.5
1916	38841.7
1917	39548.4
1918	39101.1
1919	40505.1
1920	39701.3
1921	40439.4
1922	40695.2
1923	38857.2
1924	40650.3
1925	38933.7
1926	40807.8
1927	40174.5
1928	39015.9
1929	40534.3
1930	39753.6
1931	40985.6
1932	38629.7
1933	40468
1934	39793.9
1935	39954.8
1936	38850
1937	40930.6
1938	40156.5
1939	39935.6
1940	40795.6
1941	39901
1942	38801.6
1943	39979.5
1944	38725.8
1945	41061.7
1946	40762.4
1947	40021.6
1948	40132.6
1949	40400
1950	39002.8
1951	39901.6
1952	40513.6
1953	39146.9
1954	39527
1955	40725.3
1956	39247.5
1957	39474.4
1958	39254
1959	39319.4
1960	38598.7
1961	40615.3
1962	40541.9
1963	39376.7
1964	40158.3
1965	38566.7
1966	40021.5
1967	39697.8
1968	39071.8
1969	40571.4
1970	38495.5
1971	40610.1
1972	39643
1973	40571.9
1974	39656.6
1975	38705.6
1976	40433.6
1977	38409.4
1978	38970.8
1979	39313.5
1980	40658.5
1981	40133.1
1982	40537
1983	40314.9
1984	39834
1985	39396.5
1986	39662.2
1987	40831
1988	40378.9
1989	39561.2
1990	40641.2
1991	38831
1992	40386.2
1993	38979
1994	38967.8
1995	40302.4
1996	39441.5
1997	40187.3
1998	41010.3
1999	39312.2
[truncated: 8,001 more rows]

## Sheet: PA_Start
	V1
1	42452.8
2	42575.1
3	43525.6
4	42503.5
5	41631.2
6	43021.5
7	42943.6
8	42226.2
9	44287.2
10	42207.9
11	41850
12	42304.1
13	42106
14	42705.8
15	42864.3
16	41976.7
17	42057.8
18	42205.4
19	41801
20	42391.6
21	43593.4
22	42366.9
23	41691.4
24	43867.2
25	41333.2
26	42241.2
27	43297
28	43947.6
29	41936.6
30	43777.9
31	41824.2
32	43137.9
33	42519.9
34	43352.7
35	42664.9
36	42610.3
37	43456.1
38	43247.1
39	42340.8
40	42208.7
41	42429.3
42	42270.6
43	43494.9
44	42150.1
45	42677.6
46	42102.1
47	43960.4
48	41460.6
49	41702.6
50	43394.3
51	42841.7
52	43028.2
53	44147
54	44029
55	43576.8
56	42025.1
57	43265
58	43726.6
59	42421
60	42523.1
61	41921.7
62	41885.9
63	42570.7
64	44153.5
65	43759.4
66	41359.3
67	41550.6
68	44216.7
69	42235.5
70	42211.5
71	43335.1
72	41961.6
73	42061.6
74	42588.5
75	42020.8
76	42441.5
77	42118.4
78	43146.5
79	43211.4
80	42435.2
81	43218.6
82	43458.9
83	43400.9
84	42705
85	42733.8
86	43406.9
87	42888.8
88	42117.1
89	43788
90	43114.1
91	43948.9
92	41992.5
93	41995.1
94	42714.7
95	42735.1
96	43480
97	42172.4
98	43962.7
99	43704.5
100	43068.6
101	42167.8
102	44135.3
103	42923.7
104	43244.4
105	42296.3
106	42641
107	42353.5
108	42147.1
109	43286.5
110	42151.9
111	42306.4
112	43738.9
113	41917.4
114	42696.8
115	43033.4
116	42690.3
117	43104.2
118	43187.3
119	42284.9
120	42383.3
121	43775.5
122	43728.2
123	42165
124	42920.2
125	43105.5
126	43393.3
127	44582.9
128	43486
129	42558.7
130	44199.7
131	42545.6
132	42715
133	42640.3
134	41893.6
135	42288.2
136	42412.8
137	42992.3
138	42795.5
139	43814.4
140	43167.6
141	42848.9
142	42142.5
143	42752.9
144	42009.3
145	42191.8
146	43565.4
147	43154.9
148	42334.1
149	43581.2
150	42223.9
151	43822.5
152	44209.2
153	42971.2
154	41804.8
155	42863.3
156	42614.9
157	42605
158	42839.5
159	42591.3
160	41938.6
161	42582.4
162	42307.5
163	42135.3
164	42276.8
165	41341.7
166	43562.8
167	42342.2
168	42681.1
169	41601.2
170	44149.4
171	42464.5
172	42550.2
173	41944.6
174	43382.6
175	43857.2
176	43059.9
177	41916.1
178	41963.9
179	42518.2
180	41652.3
181	42704.1
182	42457
183	41900.8
184	42811.2
185	42501.9
186	42389.1
187	43801.5
188	42548.7
189	42409
190	42209.9
191	43483
192	42997.2
193	42731.9
194	41998.1
195	43854.9
196	42364.5
197	42132.6
198	42307.1
199	42503.7
200	42156.7
201	44186.9
202	41964.3
203	43425
204	43065.1
205	43494.2
206	42406
207	43043.9
208	42052.7
209	41922.2
210	43979.4
211	41715.8
212	42968.4
213	42747.3
214	42023.9
215	42316
216	42536.5
217	42003.2
218	42854.5
219	42061.6
220	42116.8
221	43639.8
222	44253.8
223	43236
224	42135.3
225	43339.1
226	42034.2
227	42182.9
228	42203.3
229	42557.4
230	42624.1
231	42034
232	42590.7
233	41943.1
234	42556.1
235	42440.3
236	42881.9
237	42844.2
238	42427.5
239	43572.6
240	43571.9
241	43320.6
242	42580.3
243	41734.5
244	42875.2
245	44340.6
246	42474.5
247	41828.5
248	42002.6
249	42292.9
250	44219.6
251	42298.5
252	43179.5
253	42954
254	41697.7
255	43891.7
256	42805.7
257	42649.9
258	43369.4
259	42545
260	42463.1
261	42472.1
262	42493.7
263	42039.9
264	41835.1
265	42464.3
266	42341.1
267	41487.8
268	42687.1
269	41679.5
270	42819.6
271	42608.4
272	42464.2
273	42868.8
274	42118.6
275	43883.8
276	43803.3
277	41590.9
278	42473.3
279	42443.6
280	42253.8
281	41763.5
282	42054.8
283	43766.6
284	42546.2
285	44225.8
286	43269.8
287	43090.9
288	42125.3
289	43591.5
290	42128.9
291	41858.9
292	42301.6
293	42338
294	41863
295	41996.4
296	43434.7
297	43092.9
298	43939.1
299	42497.4
300	43202.5
301	41325.1
302	41826.9
303	42339.5
304	42371.1
305	42549.8
306	42641.6
307	42072
308	42594
309	43207.7
310	42930.8
311	42736.7
312	42609.2
313	41892.7
314	42176.7
315	41760.9
316	43050.3
317	44329.7
318	42768.4
319	42751.9
320	43367.7
321	43490.9
322	43098.4
323	42301.9
324	42174.4
325	43812.2
326	41914
327	41694.3
328	44125.2
329	43433.8
330	41947.8
331	41986.9
332	43271.4
333	42647.4
334	41137.3
335	42065.4
336	42789.7
337	42063.9
338	43777.5
339	43359
340	41197
341	42628.4
342	42915
343	41572
344	43296.3
345	42704
346	44245.8
347	41733.3
348	42921.2
349	42861.8
350	43598.3
351	42966.6
352	42411.8
353	42958.9
354	43155.2
355	43182.6
356	42708
357	42424.2
358	41945.9
359	43501.7
360	42409.5
361	42170.6
362	42455.5
363	42226.9
364	42174.9
365	43523.9
366	41376.9
367	43564.6
368	44054.4
369	43106
370	42876.1
371	43396.5
372	42884.1
373	43097.5
374	42994.5
375	42438.2
376	43559.7
377	43280.3
378	42588.3
379	42380.9
380	42165.6
381	42142.3
382	42441.2
383	41243
384	44177.9
385	42005.7
386	41837.1
387	41712.7
388	41735.1
389	43482
390	42826.9
391	43332.2
392	42231.3
393	42434.8
394	41971.7
395	41935.4
396	42676.7
397	43577.8
398	43099.6
399	42219.4
400	42771.3
401	44056.2
402	41979.6
403	43214.8
404	43000.2
405	43737.9
406	41838.4
407	43515.5
408	43738
409	42179.6
410	42358.9
411	42241.3
412	42923.5
413	41195.1
414	43079.3
415	42906.8
416	42559.4
417	42704.2
418	42194.6
419	41521.3
420	43134.9
421	42465.1
422	42340
423	42190.7
424	43095.2
425	42131.8
426	41868.6
427	43339
428	42759.6
429	43814.9
430	42901.4
431	42029.5
432	43273.7
433	42338.7
434	42181.5
435	43637.5
436	42567.5
437	43093.6
438	42093.6
439	41555.9
440	41952.3
441	42338.9
442	42107.1
443	42139.7
444	43725.1
445	42533.8
446	42471.6
447	42062.6
448	42772.4
449	41914.4
450	42207.6
451	43153.9
452	42132.3
453	42067.1
454	41877.6
455	43282.6
456	42290.3
457	42434.8
458	42468.1
459	41915.1
460	42338.7
461	42991.1
462	44054.9
463	42581.3
464	42421.2
465	42371.5
466	43094.7
467	42170.5
468	42093
469	42297.4
470	42852.8
471	42025.5
472	42138
473	42709.3
474	43260.3
475	42245.7
476	43761.5
477	42527.4
478	42757.3
479	42958.7
480	42348.5
481	42707.8
482	43069
483	43194.5
484	43970.8
485	42726.6
486	42164.6
487	43561.7
488	43497.8
489	42139.8
490	43745.9
491	43549.4
492	42312.5
493	42073.1
494	42266.5
495	42289.2
496	42421.5
497	42056.8
498	43260.9
499	41474.1
500	43953.6
501	42651.9
502	41901.7
503	42273.8
504	42866.6
505	43611.2
506	42628.5
507	41986.3
508	42351.1
509	43569.7
510	41796.6
511	42308.8
512	42958.1
513	42725
514	43742.6
515	41064.7
516	41773.4
517	42683
518	41571.1
519	43109.6
520	42552
521	42454.2
522	43058.7
523	42754.1
524	41813.6
525	43887.5
526	43345
527	42361
528	43358.4
529	43380.4
530	42245.4
531	42413.3
532	42668.3
533	43502.6
534	43239.6
535	42878.2
536	43697.8
537	41983.7
538	43445.5
539	43241.1
540	42427.9
541	42321.6
542	42188.2
543	43049.8
544	43090.1
545	42257.1
546	44378.9
547	42156.4
548	42610.9
549	41988.7
550	41933.8
551	41737.8
552	42888.9
553	42311.7
554	42772.3
555	42990.4
556	42367.8
557	42493.7
558	43656.7
559	41489.9
560	41985.3
561	41893.8
562	44495
563	42046.7
564	41612.5
565	42396.9
566	42360
567	42965.9
568	42817.4
569	42475.4
570	42828.9
571	42165.8
572	41991
573	42872.7
574	42596.4
575	42204.4
576	43705.9
577	42818.8
578	42510.1
579	42281
580	42532.8
581	43260.8
582	42504.9
583	42182
584	44014
585	42873.6
586	42325.3
587	42905.5
588	42988.4
589	44748.8
590	42064.6
591	42767.3
592	41713.9
593	42330.9
594	43832.4
595	43340.1
596	42192.7
597	42869.4
598	41347
599	42680.1
600	44034.1
601	43149.3
602	42475.5
603	41991.9
604	41621.5
605	42000
606	42149.6
607	43369.9
608	42374.2
609	42674.9
610	42261.6
611	41947.2
612	42955.2
613	42642.4
614	42292.1
615	42382
616	42841.7
617	42329.7
618	43930.4
619	42780
620	43691.3
621	43484.1
622	42594.6
623	42743.6
624	43105.3
625	41728.3
626	41914.6
627	42199.6
628	42221.6
629	42778.4
630	41812.1
631	41858.9
632	42133.6
633	42677.8
634	43839.7
635	43143.8
636	43116.9
637	42316.3
638	43390.7
639	43178.9
640	42936.6
641	42763
642	42583.7
643	42256.3
644	42952.2
645	43400.2
646	42485.2
647	42903.7
648	43919.5
649	43158.3
650	42713.7
651	42982
652	42463.6
653	43866.5
654	41767.7
655	42801.4
656	43565.1
657	41458.7
658	42329.6
659	42995
660	42576
661	41809.8
662	42191
663	42758.2
664	43366.4
665	43285.8
666	42060
667	43160.4
668	43183.9
669	41968
670	41737
671	42586.8
672	42025.9
673	42466.1
674	43296.9
675	42842.8
676	41390.5
677	42814.2
678	43599.6
679	44084.8
680	42216.9
681	42476.7
682	42499.1
683	41560.6
684	41619.4
685	42084.7
686	42270.7
687	41954.8
688	42250.6
689	42921.9
690	42588.3
691	44079.9
692	43683
693	43977.1
694	42124.4
695	42043.4
696	42022
697	42271.3
698	42549.7
699	42737.5
700	42221.2
701	42617.4
702	42061.7
703	41793.4
704	43715.6
705	42378.9
706	42814.3
707	42603.7
708	43516.5
709	43619.9
710	43747.9
711	42205.3
712	42875.3
713	43469.5
714	43001.3
715	42126.5
716	42274.9
717	41466.2
718	43828.8
719	41804.3
720	43933.5
721	42281.4
722	42483.4
723	42013.9
724	42593.3
725	42526.2
726	42473.6
727	43041.5
728	42219.4
729	42618.8
730	43862.8
731	43129.4
732	42595.8
733	42705.7
734	42119.5
735	42540
736	41857.8
737	42270.4
738	43616.4
739	43331.4
740	43750.8
741	42278.2
742	42087
743	43877.4
744	43596.1
745	42635
746	42389.3
747	42970.6
748	41916.5
749	42563.4
750	42871.7
751	42339
752	41806.3
753	43718.4
754	41880.9
755	42985
756	41720.1
757	42029.5
758	42187.4
759	42415
760	42664.4
761	42487.3
762	42600.3
763	43203.4
764	42476.8
765	42250
766	42198.2
767	43100.2
768	41974.2
769	43468.1
770	42114.4
771	43592.8
772	43136.3
773	42693.8
774	43870.1
775	43795.5
776	42075.9
777	42508.4
778	42099.6
779	42596.5
780	43233
781	43268
782	42069.6
783	42063.9
784	43396.3
785	43448.7
786	43715.3
787	42800
788	43120.2
789	43499.8
790	42531.6
791	43686.8
792	41936.4
793	42998.6
794	41520.3
795	43608.1
796	43136.1
797	42983.7
798	43456.7
799	41694.1
800	42991.7
801	43092.1
802	42835.9
803	42527.4
804	43179.2
805	42462.2
806	41090.1
807	41967.2
808	42557.7
809	43813.6
810	42125.5
811	43340.3
812	41858.4
813	42075.5
814	42165.5
815	41466.9
816	43887.7
817	42320.2
818	42173.7
819	41615
820	42770.4
821	43350.3
822	41907.1
823	41880.7
824	42643.9
825	44025.3
826	41803.3
827	43091.8
828	43297.2
829	42033
830	43385.8
831	42873.2
832	42657.6
833	42653.9
834	42134
835	43695.1
836	42254.9
837	42590.2
838	42663.8
839	43628.3
840	43913
841	44101.3
842	41441.1
843	42393.7
844	42853.9
845	42180.6
846	43044.7
847	43134.8
848	42623.5
849	42499.4
850	42521.3
851	43240.1
852	43874
853	42955.7
854	42535
855	42899.7
856	42455.9
857	42086
858	42282.6
859	43146.4
860	42100.9
861	42556.3
862	42969.7
863	42217.2
864	43411.7
865	42273.1
866	42603.6
867	42459.4
868	41741.9
869	43743.2
870	41800.2
871	43691.8
872	42546.2
873	42570.2
874	42670.8
875	43648
876	42966
877	42164.1
878	42890.4
879	42814.4
880	42265.4
881	42965.7
882	42952.2
883	43094.7
884	42582.9
885	42991.5
886	42573.6
887	43036
888	42144.4
889	42838.7
890	44107.5
891	42333.1
892	41192.7
893	41874.4
894	41964.2
895	42197.4
896	42480.7
897	41984.5
898	42195.5
899	42683.5
900	42890.1
901	41849.9
902	41507.4
903	42826.1
904	42213.4
905	43311.6
906	42694.8
907	41581.1
908	42938.1
909	42177.1
910	43580.9
911	42749.4
912	42205
913	43664.3
914	42304.9
915	43571.1
916	41848.9
917	42315.3
918	42927.2
919	42977.3
920	44302.4
921	42204.5
922	42340.4
923	42592.7
924	41383.5
925	41678.8
926	42086.4
927	41951.3
928	42431.2
929	42870.6
930	42921.1
931	42617.6
932	43212
933	42353.1
934	42643.9
935	41714.5
936	42726.3
937	42386.1
938	44051.9
939	43068.3
940	42225.2
941	42453.4
942	42374.7
943	43550.3
944	42985.1
945	42640
946	42436.7
947	43641.1
948	43418.9
949	42697.4
950	42777.4
951	42311.1
952	43078.3
953	42398.5
954	41655
955	42723
956	42356.4
957	43485.6
958	42977.5
959	43206.4
960	42830
961	42887.7
962	42212.5
963	42407.5
964	43726.5
965	42503.6
966	43937.5
967	43445.5
968	41485.8
969	41445
970	43385.6
971	41786.1
972	42397.3
973	43244
974	41914.2
975	43960.7
976	41589.7
977	42802.9
978	42057.2
979	42251.6
980	41871.6
981	42360.2
982	42086.6
983	43461.7
984	43515.5
985	41975.1
986	42137.4
987	43980.3
988	42117.3
989	42717.1
990	42308.5
991	42965.4
992	42114.3
993	43187.1
994	43092.5
995	42049.3
996	42246.3
997	44550
998	43099.8
999	42646
1000	42854.1
1001	42426.1
1002	42207.6
1003	43515.8
1004	42269.7
1005	42360.5
1006	41961.5
1007	41295.1
1008	41924.5
1009	42398.8
1010	42025.3
1011	43612.9
1012	42921.5
1013	41872.7
1014	42863
1015	43861.7
1016	42226
1017	42475.2
1018	42065.4
1019	42098.4
1020	42830.6
1021	42270
1022	42265.5
1023	43464.7
1024	42278.9
1025	42388.7
1026	42209.7
1027	43177.9
1028	43732.3
1029	42774.8
1030	43584.4
1031	43529.6
1032	42045.8
1033	42885.5
1034	43853.6
1035	41801.9
1036	42820.8
1037	42544.1
1038	42144.7
1039	43227.6
1040	42144.1
1041	43124.1
1042	42121
1043	42119.1
1044	42135.8
1045	42406
1046	41961
1047	42602.1
1048	42181.7
1049	41947.8
1050	42086.3
1051	41740.4
1052	43492.9
1053	42053.2
1054	42224.1
1055	43947.6
1056	41924.1
1057	42885.7
1058	43873.6
1059	42132.4
1060	41597.3
1061	42497
1062	42251.2
1063	42625.8
1064	43420.5
1065	42741
1066	42644.9
1067	42728.6
1068	41520.2
1069	43990.6
1070	43274.4
1071	41710.5
1072	42985.5
1073	42927.2
1074	41397
1075	41990.4
1076	43548.1
1077	42179.1
1078	42227.2
1079	41871.3
1080	43101.8
1081	41080.4
1082	42639.1
1083	42407.5
1084	44017.1
1085	43228.2
1086	42821.1
1087	42982.5
1088	42469
1089	42338.7
1090	42115.1
1091	42837.5
1092	44131.7
1093	41642.1
1094	42567.8
1095	42331.2
1096	42309.5
1097	43066.5
1098	42491.1
1099	42658.3
1100	42449.4
1101	42291.2
1102	42155.2
1103	41859.6
1104	43320.5
1105	43545.5
1106	42376.7
1107	42670.3
1108	43267.9
1109	42082.3
1110	42812.5
1111	42563.4
1112	42584.8
1113	42628.1
1114	42311.1
1115	43364.8
1116	42283.9
1117	42131.3
1118	41909.5
1119	42638.3
1120	43293.4
1121	42308.3
1122	43196.7
1123	41782.6
1124	43760.2
1125	42365.6
1126	42371.6
1127	42882
1128	43894.5
1129	42576.9
1130	42944.8
1131	41879.3
1132	42718.5
1133	43664.3
1134	43826.7
1135	43640.3
1136	43613.6
1137	43177.8
1138	43200.5
1139	42519.1
1140	42130.1
1141	43332.7
1142	42041.1
1143	42134.6
1144	42432.2
1145	42202.9
1146	42283.2
1147	42505
1148	42393.6
1149	42254.2
1150	42200.7
1151	42285.9
1152	43387.2
1153	43303.3
1154	42354.3
1155	42832
1156	42277
1157	42458.7
1158	41873.9
1159	44043.9
1160	43239.1
1161	42349.8
1162	42114.5
1163	42063.7
1164	41935.1
1165	42624.4
1166	43133.4
1167	41703.3
1168	43909.7
1169	43935.1
1170	43638.9
1171	42155
1172	42113.2
1173	44086.6
1174	43551.5
1175	43173.7
1176	43435.7
1177	43772.3
1178	42251.7
1179	43633.8
1180	43237.9
1181	43201.2
1182	41391.8
1183	41920.4
1184	42186.9
1185	43597.3
1186	43971.1
1187	42670
1188	43598.3
1189	42063.6
1190	41605.9
1191	43225.2
1192	43068.3
1193	42272.7
1194	42824.7
1195	41650.6
1196	42596.4
1197	42691.2
1198	43656.7
1199	42774.9
1200	42806.2
1201	42010.7
1202	42520
1203	41982.7
1204	42713.2
1205	43294.8
1206	42964.9
1207	43201.4
1208	42247
1209	44088.4
1210	43946.4
1211	43414.2
1212	43026.7
1213	42381.9
1214	42348.9
1215	41654.1
1216	42833.2
1217	43163.4
1218	43198.3
1219	44135.2
1220	42224.1
1221	42228.9
1222	42512.1
1223	42679.1
1224	42870.3
1225	42695
1226	41921.2
1227	43173.8
1228	42785.8
1229	41906
1230	42729.1
1231	42543.8
1232	42289
1233	42154.7
1234	42156.6
1235	43627.9
1236	43655
1237	43932.8
1238	42413
1239	41737
1240	43729.7
1241	42310.8
1242	42399.4
1243	43040
1244	42534.6
1245	42385.9
1246	43091.7
1247	42214.8
1248	42089.2
1249	42049.4
1250	42190.9
1251	42867.1
1252	42535.5
1253	42084.2
1254	41747.1
1255	42533.8
1256	43369.4
1257	42586
1258	43571.4
1259	42634.9
1260	44117.1
1261	41761.3
1262	43489.9
1263	42981.4
1264	42048
1265	42418.2
1266	42025.9
1267	41675.9
1268	42345.6
1269	43655.3
1270	41847.9
1271	42307.3
1272	43654.3
1273	43949.9
1274	42129
1275	41776.2
1276	42301.4
1277	42433.9
1278	43555.5
1279	41480.6
1280	42446.6
1281	41821.7
1282	42466.8
1283	43589.5
1284	43966.7
1285	42348.3
1286	43450.6
1287	43457.8
1288	42286.5
1289	43945.5
1290	43137
1291	42246
1292	42820.3
1293	42649.4
1294	41529.9
1295	42393.3
1296	43170.7
1297	41827.8
1298	42623.5
1299	43410.9
1300	42636
1301	43164.3
1302	41760.9
1303	42638.8
1304	41294.3
1305	42541.9
1306	42671.7
1307	42463.6
1308	41786.1
1309	41774.8
1310	42261.9
1311	42556.4
1312	43327
1313	43729.7
1314	42642.9
1315	42068.7
1316	42022.4
1317	42844.3
1318	42895
1319	42637.5
1320	43767.1
1321	43300.1
1322	43615.1
1323	41636.3
1324	42315.4
1325	42471.9
1326	42245.2
1327	44213.4
1328	43543.1
1329	42456.9
1330	43450.4
1331	41978.5
1332	41878.3
1333	44099.2
1334	42652.5
1335	43687.1
1336	42199.5
1337	42550.2
1338	43691.1
1339	42569.5
1340	43626.5
1341	42407.5
1342	42414.8
1343	44196.8
1344	42271.6
1345	42677.1
1346	42635.8
1347	43900.2
1348	42783.1
1349	42697.4
1350	43580.1
1351	42795.4
1352	41798.2
1353	42364
1354	42142.6
1355	42502.8
1356	42716.3
1357	42856
1358	42352.9
1359	42268.9
1360	42123.9
1361	42242.8
1362	42082.9
1363	42130.7
1364	42983
1365	42770.9
1366	43455.1
1367	42425.2
1368	42233.8
1369	41992
1370	42331
1371	42755.2
1372	42661.9
1373	42965.2
1374	42800.3
1375	42838.1
1376	42220.4
1377	42134
1378	42473.8
1379	42867.4
1380	43056.7
1381	43054.2
1382	42708.3
1383	42623.7
1384	42947.1
1385	42962.1
1386	43184.5
1387	42254.6
1388	42782.7
1389	43722
1390	42543.1
1391	42173.7
1392	42957.8
1393	42011.5
1394	42159.8
1395	43166.1
1396	43274.1
1397	42294.9
1398	42295.6
1399	41720.1
1400	42003.9
1401	42706.6
1402	42515.8
1403	43383
1404	43146.5
1405	42688.8
1406	42022.6
1407	42275.5
1408	41765.4
1409	42243.4
1410	41697.1
1411	42341.8
1412	42212.1
1413	42012.3
1414	43081.4
1415	42743.3
1416	42371.8
1417	42616.6
1418	43287.6
1419	42433.7
1420	43119.4
1421	41672.4
1422	42510.6
1423	42094.6
1424	42414.1
1425	42536.5
1426	42535.1
1427	42150.2
1428	43315.9
1429	41784.2
1430	42604.9
1431	42286.9
1432	42587.3
1433	42715.1
1434	42699.2
1435	43035
1436	43613.5
1437	42518
1438	41923.4
1439	43510.9
1440	42250.1
1441	42995.4
1442	42730.1
1443	43979.2
1444	42618.4
1445	42974.2
1446	42373.1
1447	41807.7
1448	41950.6
1449	41687.9
1450	42010
1451	42482.9
1452	41665.8
1453	42498.7
1454	43436.5
1455	42272
1456	42158.4
1457	43313
1458	42246.1
1459	42772
1460	44043.3
1461	43310.8
1462	42410.4
1463	43948.5
1464	43490.1
1465	42780.7
1466	43603.3
1467	42717.7
1468	41940.2
1469	41765.3
1470	41762.8
1471	43507.9
1472	43840.4
1473	42242.8
1474	42824.4
1475	43265.1
1476	43392.3
1477	42301.8
1478	44224.8
1479	42362.1
1480	42706.8
1481	42282.5
1482	43245
1483	42438.5
1484	43016.3
1485	44321.3
1486	42446.4
1487	42493.9
1488	42293.3
1489	41914.5
1490	42506.4
1491	41831.8
1492	42115
1493	41885.7
1494	42777.9
1495	43307.6
1496	42321.7
1497	43535.6
1498	41707.8
1499	41960.2
1500	44444.4
1501	43013.7
1502	43191.1
1503	42030.1
1504	41848
1505	42642.5
1506	42849.2
1507	44258.7
1508	43154.9
1509	42012.3
1510	42657.4
1511	43257.4
1512	42200.2
1513	42765.1
1514	42641.7
1515	42639.1
1516	42285.7
1517	42594.9
1518	43270.4
1519	43433.4
1520	42211
1521	43372.2
1522	41775.9
1523	42395.2
1524	42262.3
1525	43164.6
1526	42798.3
1527	42530.3
1528	42112.8
1529	42245.7
1530	43661.1
1531	42176.5
1532	42864.1
1533	42710.1
1534	42643.3
1535	42622.9
1536	42941
1537	42075.6
1538	43094.1
1539	42317.3
1540	42001.8
1541	42372.8
1542	42850.4
1543	42371.3
1544	42785.9
1545	42072.9
1546	43667.5
1547	42876
1548	44091.9
1549	42203.9
1550	42298.9
1551	42226.4
1552	41537.5
1553	42403.5
1554	42341.2
1555	43148.4
1556	42816.9
1557	43411.3
1558	41971.4
1559	43736.3
1560	42794.4
1561	43038.1
1562	44033.9
1563	42895.7
1564	41586.8
1565	42131.5
1566	42342.9
1567	43329.9
1568	42358
1569	43300.6
1570	42220.8
1571	41579.2
1572	42323
1573	42958.5
1574	42013.5
1575	43621
1576	42122.9
1577	42498.6
1578	43832.5
1579	42495
1580	42749.4
1581	42963.2
1582	42053.5
1583	42633.1
1584	43303.1
1585	42170.3
1586	42953.9
1587	41771.6
1588	42529.2
1589	42035.1
1590	42547.8
1591	43782.4
1592	42046.3
1593	44340.5
1594	42948.5
1595	42077.9
1596	42894
1597	42683.4
1598	42820.5
1599	44363.5
1600	42489.4
1601	43269.2
1602	42505.7
1603	42285.1
1604	42429.8
1605	42343.6
1606	42436.1
1607	42896.4
1608	42184.9
1609	43966.5
1610	42431.5
1611	43695.6
1612	43498.9
1613	42579.8
1614	42560.5
1615	43344.9
1616	42587.2
1617	42704.6
1618	43493.6
1619	43326.3
1620	41545
1621	42679.5
1622	42730.4
1623	42730.7
1624	42678.5
1625	43280
1626	45108.9
1627	43259.2
1628	42964.9
1629	43009.9
1630	43385.4
1631	42210.1
1632	42274.1
1633	41509.4
1634	41174.2
1635	42607.9
1636	42619.9
1637	42965.7
1638	41570.2
1639	41858
1640	41591.7
1641	42290.6
1642	41816.6
1643	42193.7
1644	43883
1645	42359.7
1646	44286.1
1647	42007.8
1648	43299.9
1649	41978.7
1650	42907.3
1651	43130.4
1652	41578
1653	41765.5
1654	41904.3
1655	42151
1656	43531.2
1657	42378.1
1658	43440.1
1659	41991
1660	42563.7
1661	42849.8
1662	42882.2
1663	42027.8
1664	42017.3
1665	42164.5
1666	42168.9
1667	42633
1668	42689.1
1669	42037.7
1670	43498.9
1671	44288.8
1672	42656.3
1673	42449
1674	42350.9
1675	42001.7
1676	42611.6
1677	41779.9
1678	44077.6
1679	42949.9
1680	42654.8
1681	42678.7
1682	42840.4
1683	42238.5
1684	42872.6
1685	43210.4
1686	42561.9
1687	42423.4
1688	42296.8
1689	42500.4
1690	41914.6
1691	43711.2
1692	42899.1
1693	42079.4
1694	41585.3
1695	43050
1696	42939.1
1697	41845.9
1698	43009.8
1699	41852.3
1700	42276.1
1701	42093.7
1702	42398.9
1703	42472.8
1704	42470.9
1705	42523.8
1706	42033
1707	43808.7
1708	41819.4
1709	42515.8
1710	43284.1
1711	43026.5
1712	41922.3
1713	43455.1
1714	42145.6
1715	42448.6
1716	43136.8
1717	42863.8
1718	41844.7
1719	42644.5
1720	42285.4
1721	43371.3
1722	43636.6
1723	42046.4
1724	41885.3
1725	43448.2
1726	41941.8
1727	42602.5
1728	42185.5
1729	42962.3
1730	42613
1731	42227.7
1732	42704.2
1733	43054
1734	44249.4
1735	43386
1736	42403
1737	42255.1
1738	41731.5
1739	42918.8
1740	42194.2
1741	42872.5
1742	44425.9
1743	43719.8
1744	42593.8
1745	42039.4
1746	42022.6
1747	41963.8
1748	44012.6
1749	42316.1
1750	43376.8
1751	42891
1752	42265.9
1753	43697.7
1754	42256.1
1755	41794.5
1756	41992.7
1757	43759.8
1758	42963.1
1759	42421.4
1760	42180.3
1761	43177.3
1762	42103.5
1763	43896.6
1764	43657.3
1765	41384.8
1766	42256.7
1767	43459.4
1768	42356.3
1769	43448
1770	42689.2
1771	43696.6
1772	41800.2
1773	41572.3
1774	42839.7
1775	43619.4
1776	42548.3
1777	42242.4
1778	43606.9
1779	41917.1
1780	43331.6
1781	42861.4
1782	42296.6
1783	43238.4
1784	42869.6
1785	44127.5
1786	42049.8
1787	42587.7
1788	41972.8
1789	43380.9
1790	42819.6
1791	43681.2
1792	43665.3
1793	42733.5
1794	41960
1795	42527.5
1796	43301.6
1797	42512.7
1798	42733.7
1799	43844.9
1800	42677.3
1801	43063.5
1802	42865.8
1803	42506.8
1804	42729.3
1805	43636.2
1806	42305
1807	42740.1
1808	43703.5
1809	42268.7
1810	43047.3
1811	42522.3
1812	42192.2
1813	44161.5
1814	42203.7
1815	43913.6
1816	42763.2
1817	43408.5
1818	42729.3
1819	42622
1820	42566.4
1821	43578.6
1822	42170.1
1823	42929.6
1824	42029
1825	42545.9
1826	42023.1
1827	42255.7
1828	44030.5
1829	41984.7
1830	42103.7
1831	42336.6
1832	43400.8
1833	44009.3
1834	42052
1835	42666.4
1836	42710.7
1837	42171.3
1838	42194.9
1839	42089.1
1840	41376.4
1841	42657.2
1842	42246
1843	43679.5
1844	42506.1
1845	42001.4
1846	42540.3
1847	43991.8
1848	42045.4
1849	42344
1850	42158.7
1851	43544.1
1852	41398.1
1853	42462
1854	42573.8
1855	42037.2
1856	43501.7
1857	43972.5
1858	42226.5
1859	42484.6
1860	43322.1
1861	43752.5
1862	43070.8
1863	43107.4
1864	43596.1
1865	41860.2
1866	42753.1
1867	42984.6
1868	42056.2
1869	42604.9
1870	42590.5
1871	42664.6
1872	42501.7
1873	41908.8
1874	42758.6
1875	42078
1876	41290.9
1877	42261.2
1878	41787.7
1879	43231.7
1880	42998.9
1881	42446.9
1882	43819.7
1883	42101.5
1884	43900.3
1885	43772.6
1886	43934.4
1887	42414.1
1888	43156.3
1889	42749.2
1890	43130.5
1891	43549.2
1892	43125.1
1893	42824.4
1894	42562.9
1895	43047.2
1896	42609.8
1897	42349.6
1898	42488
1899	43454.5
1900	41879.2
1901	42470.1
1902	43794.3
1903	42082.2
1904	42778.8
1905	43220.8
1906	42494.7
1907	42262.3
1908	43530.5
1909	43312.6
1910	42686.6
1911	42124.6
1912	42933.4
1913	43464.5
1914	43352.9
1915	42139.1
1916	41859
1917	41607.6
1918	42579.8
1919	42600.9
1920	43035.2
1921	42018
1922	43808.9
1923	43680
1924	42108.4
1925	41766.6
1926	43265
1927	41481.7
1928	42168.7
1929	42972.5
1930	43830.2
1931	42935.8
1932	41312.2
1933	44034.8
1934	42739
1935	43082.5
1936	43478.1
1937	43338.4
1938	42156.4
1939	42330.5
1940	42684.1
1941	43395.4
1942	42772.7
1943	42974.6
1944	42860.6
1945	42086.6
1946	44373.5
1947	43219.1
1948	43170.8
1949	43474.7
1950	42849.6
1951	42583.8
1952	41715.9
1953	41727.3
1954	43492.1
1955	43691.8
1956	42301.3
1957	42540.4
1958	43825.9
1959	42210.5
1960	42559.6
1961	42354.4
1962	42924.2
1963	42136.6
1964	41727.5
1965	43986.8
1966	42045.9
1967	43223.5
1968	43311.4
1969	42731.6
1970	41770.8
1971	42674.8
1972	43290.8
1973	42822.7
1974	42601
1975	43039.4
1976	42926.9
1977	42606.4
1978	42628.5
1979	42061.7
1980	42706.3
1981	43245
1982	42973.1
1983	42243.9
1984	42411.4
1985	42559.7
1986	41555.8
1987	41819.6
1988	42400.5
1989	42437.1
1990	44069.6
1991	41716.2
1992	42696.5
1993	43616.3
1994	42417.7
1995	42450.9
1996	43881
1997	43722.6
1998	42474.7
1999	43183
[truncated: 8,001 more rows]

## Sheet: Neandertal_End
	V1
1	39680.4
2	39203.5
3	40344.9
4	40260.2
5	40112
6	39970.7
7	38920.4
8	40588.2
9	38992.4
10	39078.7
11	40613
12	40229.5
13	40656.9
14	41144.8
15	40600.9
16	40159.6
17	40531.5
18	40730.6
19	39722.9
20	40292.7
21	40921.4
22	40458.2
23	40666.3
24	40354.7
25	40544.8
26	40863.7
27	40282.1
28	40741.6
29	39398.7
30	40790.6
31	40678.7
32	40267
33	40435
34	40570.6
35	40869.4
36	40244
37	39071.5
38	40279.8
39	40918.9
40	40664
41	40146.4
42	40392.3
43	40516
44	39615.8
45	40741
46	40835.9
47	39779.2
48	40486.8
49	40752.9
50	40350.6
51	40067.2
52	40552.2
53	40527.1
54	41037.8
55	40584.3
56	39965.1
57	40976.5
58	40941.1
59	40628.2
60	40541.9
61	40630.5
62	39594.1
63	40695.6
64	40726.3
65	40777.4
66	39697
67	40132.8
68	40194.9
69	39333.2
70	39728.5
71	39293.8
72	40991.2
73	41196.4
74	39798.8
75	40785.9
76	40851.5
77	40080.7
78	39917.1
79	40940.3
80	39987.8
81	40383.4
82	40234.5
83	40460.3
84	39997
85	40568.2
86	40561.2
87	40065.4
88	40554.3
89	40045.1
90	40709
91	39560.7
92	39817.4
93	40069.4
94	39822.7
95	40628.3
96	40738.5
97	39244.4
98	38988.2
99	40205.9
100	39811.8
101	40800.5
102	39226.2
103	39948.2
104	40522.6
105	40760.7
106	39174.3
107	39782.7
108	40718.5
109	40777
110	39712.9
111	40387.7
112	39251.3
113	39351.3
114	40630.8
115	40189.9
116	39838.7
117	40695.3
118	40080.1
119	39962
120	39866
121	40680.7
122	40081.9
123	39924.3
124	39428.6
125	40248.7
126	40797.3
127	39799.4
128	40300.7
129	40576.3
130	39939.6
131	40495.2
132	40718.1
133	40132.5
134	40641.5
135	40002.1
136	40815.2
137	40766.1
138	40815.5
139	40612.2
140	40647.4
141	40304.6
142	40283.7
143	40078.2
144	39344.6
145	40130
146	40625.7
147	40681.6
148	40794.2
149	40684.1
150	39598.4
151	39726
152	39184
153	39910.3
154	40635.2
155	39320.2
156	40740
157	40659.8
158	40660.6
159	40126.6
160	41156.4
161	40969.1
162	41032.6
163	39158.6
164	40539.1
165	40205.7
166	40991.7
167	40900.5
168	40562.1
169	40295
170	39678.8
171	40702.8
172	40308.3
173	40392.8
174	39857.9
175	41084.6
176	40837.5
177	39903.5
178	40858.4
179	40395.9
180	40054
181	39395.2
182	40693.7
183	39412.1
184	39669.4
185	40547.6
186	40928.4
187	41246.4
188	40645.5
189	40307.2
190	40454.8
191	40810.1
192	41138.8
193	40363.2
194	39667.6
195	40683.8
196	40298.8
197	38964.3
198	40170.9
199	40335
200	40907.5
201	39660.5
202	39590.1
203	40754.1
204	39515.1
205	40014.3
206	39650.2
207	40687.8
208	40624.8
209	40677.1
210	40186.4
211	39947.2
212	40385.1
213	40973.6
214	40587.8
215	40439.5
216	40398.1
217	40648.8
218	40552.3
219	40654.3
220	40160.2
221	40632.2
222	39473.7
223	39842
224	39631.6
225	40264.5
226	40841.7
227	40367
228	40706.4
229	40814.9
230	39668.8
231	40363.2
232	41062.6
233	40834.2
234	39843.3
235	40860.5
236	39924.5
237	40596.9
238	40322.7
239	39916.5
240	40989.6
241	40931.8
242	40229.5
243	40531.3
244	40639.2
245	40910
246	39287.1
247	40633.9
248	40688.7
249	40979.8
250	40678.9
251	39393.1
252	40426.6
253	40819.4
254	40619.2
255	39479.1
256	40143.1
257	40633
258	39942.3
259	40618
260	40560.8
261	40503.2
262	40628.7
263	40617.9
264	40209.4
265	41234.5
266	40673.2
267	40272.7
268	40339.3
269	40356
270	39290.8
271	40309.6
272	40727.1
273	39903.8
274	40765
275	40617.2
276	40810.8
277	40578.6
278	40104.9
279	38996.5
280	40567.7
281	40343.2
282	40774.3
283	39798.9
284	40335.6
285	39286.7
286	40759.9
287	39757.3
288	40808.8
289	40804.4
290	40754.3
291	39959.9
292	39583.2
293	40442.4
294	39985.9
295	40763.6
296	40490.2
297	40780.8
298	40901.5
299	40639.5
300	40175.9
301	40803.9
302	39648.6
303	39649.3
304	39782.7
305	40702.8
306	40086.8
307	39324.7
308	40535.6
309	39181.7
310	39969.5
311	40781.9
312	40618.5
313	41011.7
314	40697.8
315	40744.7
316	40109.8
317	40519.2
318	39114.7
319	40367.1
320	39335.7
321	39694.5
322	40443.7
323	40055.4
324	40816.5
325	40028
326	40623.1
327	39333.5
328	40047.6
329	39828.4
330	40298
331	40513.4
332	39738.2
333	40920.8
334	39763
335	40050
336	39118.3
337	40893.5
338	40935
339	40046.3
340	41016.6
341	40626.9
342	39693.8
343	39958.4
344	40166.4
345	39103.5
346	40887.4
347	40869.8
348	39087.4
349	40699.5
350	39580.2
351	40889.1
352	39503.5
353	40294.1
354	40642.1
355	40804
356	40582.5
357	41011.5
358	39679
359	40334.7
360	40297.6
361	40176.8
362	40620.7
363	40605.7
364	40232.6
365	38747.3
366	40258.9
367	39168.5
368	40810.3
369	40906.5
370	40758.3
371	40388.6
372	39468.2
373	40484.6
374	39201.1
375	39193.9
376	39559
377	40380.2
378	40708
379	39426.9
380	40555.7
381	40816.3
382	40863.9
383	39941.9
384	39971
385	39158.9
386	41173.5
387	40664
388	40547.2
389	39090.3
390	39778
391	40660.1
392	40910.6
393	40338.7
394	40326.4
395	40605.8
396	39362.9
397	40816.1
398	39334.4
399	38220.4
400	40133.4
401	41109.6
402	40679.6
403	39765.7
404	39820.4
405	40276.9
406	40828.4
407	40869.2
408	39937.1
409	39821.2
410	40101.8
411	40463.5
412	40448.5
413	40023.8
414	40722.5
415	39411.2
416	40511.4
417	40240.2
418	40501.2
419	39922
420	40163.3
421	40210.2
422	40158.9
423	40583.6
424	38856
425	41118.2
426	40144.9
427	40628
428	40877.3
429	39320.1
430	39977
431	40620
432	40643.8
433	39765.6
434	41242.7
435	39192.8
436	38955.7
437	40823.3
438	39558
439	40304.8
440	40247.6
441	39482.9
442	40651.4
443	40853.2
444	40787.3
445	39126.9
446	40661.1
447	40554.7
448	39141.3
449	40337.4
450	38771.8
451	38945.8
452	40103.7
453	40798.1
454	39956.2
455	40637.4
456	39286.8
457	40877
458	40815.4
459	39770.2
460	40445.3
461	39011.4
462	40498.1
463	40298.8
464	40867
465	39614
466	39969.2
467	40631.2
468	39350.7
469	40464.6
470	40515
471	39927.3
472	40002.5
473	40295.5
474	39857.8
475	38937.8
476	40972.7
477	39848.9
478	41003.5
479	39885.6
480	40540.9
481	39517.3
482	40742.3
483	40626.9
484	40583.2
485	40888.3
486	40209
487	40047
488	40434.2
489	39754.5
490	40646.5
491	40532.3
492	40527.6
493	40945.6
494	40178.3
495	40952.8
496	40576.1
497	40933.4
498	40515.5
499	39399.2
500	40754.2
501	39293.3
502	40544.9
503	40194.9
504	39994.4
505	39381.5
506	39760
507	40467
508	39996.2
509	40735.9
510	39826.9
511	40911.8
512	39562.5
513	38935.5
514	40729.8
515	40900.6
516	40187.2
517	40230.7
518	39696.8
519	39797.7
520	40286.9
521	40344.9
522	40695.1
523	39540.4
524	39390.9
525	39582.2
526	40663.9
527	39629.4
528	40449.6
529	39988.9
530	40835.4
531	40169.8
532	41005.7
533	39628.4
534	39828.3
535	40700.9
536	40777.5
537	40677.7
538	40853.4
539	40004.6
540	39999.2
541	40159.4
542	39586
543	40132.6
544	39334.4
545	39226.5
546	41081.9
547	40490.9
548	40359.8
549	38690.9
550	40589.1
551	40727.7
552	39018.5
553	38669.9
554	40141.6
555	40577
556	40106
557	40281.5
558	40795.7
559	40955
560	39911.3
561	40538.4
562	39793.2
563	40790.2
564	41177.3
565	40399.2
566	40016.7
567	40757
568	40019.1
569	40093.6
570	40750.2
571	39747.8
572	40581.9
573	40673.5
574	40467.7
575	40741.8
576	40188.2
577	40541.8
578	39927.5
579	39900.4
580	39971.6
581	40054.8
582	40467.6
583	39493.4
584	39883.7
585	40869.9
586	40473.2
587	39423
588	40606.5
589	40659.8
590	39472.9
591	40770.8
592	41020.6
593	40427.6
594	40296.5
595	40749.9
596	40425.5
597	39982
598	40471.2
599	39275.5
600	40523.3
601	38824.1
602	40752.9
603	39408.2
604	40559.1
605	40829.9
606	40088.9
607	40293.9
608	40388.4
609	40459.6
610	40550.2
611	39794.2
612	39334
613	40185.4
614	40099.6
615	40690.2
616	40595.5
617	40718.2
618	39990
619	40411.2
620	39069.5
621	39109.6
622	40693.1
623	39703.1
624	40818.7
625	39691.4
626	40833.6
627	39949.7
628	40384.4
629	40551
630	39204.4
631	39214.3
632	40708.9
633	39644.7
634	39804.2
635	39746.6
636	40481.7
637	41094.3
638	39517.7
639	40566.5
640	40331.8
641	40276.3
642	40606.1
643	39840
644	40276.3
645	40229.2
646	39445.6
647	38933
648	40279.9
649	39925.1
650	40358.7
651	40620.2
652	40609.9
653	40315.9
654	40002.6
655	40094.8
656	40400.3
657	40574.1
658	40720.7
659	39060
660	40497.5
661	39627.9
662	40999.7
663	40260.3
664	40205.7
665	40850.7
666	40899.4
667	40030.8
668	39495.2
669	38978.2
670	39904
671	39613.9
672	40430.9
673	40624.8
674	39450.6
675	40038.2
676	39908.2
677	39761.9
678	39740.5
679	40358
680	40947.8
681	40123.9
682	40362.6
683	40673.5
684	40805.8
685	39814.5
686	40377.2
687	40509.6
688	40621.9
689	39563.6
690	40830.4
691	40775
692	40325.6
693	40526.8
694	40522.3
695	40064.1
696	39794.7
697	39117.3
698	40497.8
699	40277.8
700	40509.8
701	39353.3
702	39750.5
703	41098.3
704	39846
705	38583.8
706	39807.6
707	40681.9
708	40669.8
709	40483.7
710	40649.5
711	39602.1
712	40260.7
713	40938.6
714	40918.1
715	40225
716	39299.3
717	40804
718	39365.1
719	39623.6
720	40880.7
721	40117.3
722	41086.3
723	39247
724	40408.4
725	40637.6
726	40625
727	40740.6
728	39628.5
729	40823.5
730	39267.9
731	40710
732	39979.6
733	40189.5
734	40112.5
735	39298.6
736	39407.4
737	40235.9
738	39825.5
739	39493.1
740	38511.2
741	39137
742	39440.1
743	39063.6
744	40361.3
745	40866.6
746	40295.6
747	40470.7
748	40735.9
749	40766.3
750	40712.4
751	40584.4
752	40452.2
753	39734.1
754	41033.8
755	39788.2
756	40474.2
757	39124
758	40367.5
759	40198.8
760	40129.3
761	39521.3
762	40007.7
763	39606.9
764	39447.1
765	39974.1
766	40650.5
767	40420.2
768	39793.7
769	38896.1
770	40487.5
771	39087.4
772	40209.8
773	40749.9
774	39169.7
775	40472.4
776	39444.8
777	40189.2
778	40701.5
779	40268.4
780	38848.5
781	40121
782	40377.1
783	39829.6
784	40420.6
785	40461.7
786	40445.7
787	38931
788	39896.9
789	38818.1
790	40232.5
791	40624.1
792	39378.8
793	40523.5
794	41014.5
795	39703
796	40194.9
797	40774.2
798	40107.5
799	39708.8
800	40328.6
801	40377
802	39913.5
803	40777.5
804	40999.3
805	39596.1
806	40769.3
807	39415.2
808	39153.1
809	40348.3
810	39445.7
811	40012.7
812	40884.6
813	39861.8
814	39906.1
815	39174.1
816	40796.6
817	39494.7
818	40894.4
819	40040.1
820	41073.2
821	40941.3
822	40221.2
823	40760.8
824	40007.3
825	39591.5
826	40091
827	40721.5
828	39034.4
829	39459.9
830	40994.1
831	39956.3
832	39820
833	39248.3
834	39272.5
835	40520.8
836	40697
837	40048.8
838	39364.8
839	40792.5
840	40846.4
841	40535.3
842	40418.1
843	40398.5
844	40645
845	39382
846	40651.3
847	39448.1
848	40880.4
849	40581.2
850	39967.3
851	40399.2
852	40462.3
853	40356.3
854	39220.1
855	39874.3
856	40501.5
857	40558.3
858	39109.5
859	40738.2
860	38989.6
861	38765.4
862	39479.5
863	40090.2
864	40486.7
865	40562.3
866	41178
867	40081.3
868	39855.6
869	40276.5
870	40038.8
871	40681
872	40058.1
873	39942.4
874	40705.8
875	40592.1
876	40734.8
877	40015.5
878	39938.2
879	40648.1
880	40360.6
881	40448.6
882	39260.7
883	40148.7
884	40402.9
885	40433.2
886	39331.7
887	39306.4
888	40317
889	39918
890	40230.2
891	40554.7
892	39972.9
893	40965
894	40743.6
895	40836.3
896	40305.5
897	40971.2
898	40643.7
899	40476.1
900	40498.1
901	39379
902	39741.9
903	41199.1
904	39613.9
905	40833.4
906	40839.7
907	40120.1
908	40137.8
909	40601
910	40114.6
911	40660.5
912	40146
913	40588.7
914	40741.7
915	40619.8
916	39904.6
917	40052.4
918	39833.3
919	40320.7
920	40772.9
921	40010.7
922	39646.9
923	39650.4
924	40112
925	40094.1
926	40351.5
927	38806.1
928	40622.5
929	40538.2
930	39064.3
931	40576.4
932	40675.6
933	39465.5
934	39990.8
935	39816.7
936	40239.2
937	40714.4
938	39780.9
939	39167.8
940	39637.4
941	38926
942	40143.8
943	40572.4
944	40570.9
945	40303.6
946	40850.2
947	40353.1
948	39661.7
949	39118.6
950	39563.5
951	40654.2
952	40630.5
953	40324.2
954	40572.5
955	40618.5
956	39318.5
957	40067
958	40611.9
959	39714.8
960	39711.3
961	40906.9
962	39234.2
963	39847.4
964	40232.4
965	40692.7
966	40788.7
967	39345.9
968	40196.7
969	40424.8
970	39647.4
971	40135.7
972	40582.5
973	40351
974	40603.5
975	40095
976	40782.3
977	40755.1
978	40382.7
979	40187.6
980	40247.3
981	40593.6
982	40928
983	40623.8
984	40494.3
985	40611.6
986	39467.8
987	40279.4
988	40861.5
989	40371.9
990	40494.2
991	39565.2
992	40087.8
993	40967.6
994	40743.7
995	40797.6
996	41034
997	39899.3
998	39566.8
999	39727.3
1000	40180.8
1001	40672.4
1002	40611.7
1003	40606.9
1004	40282.2
1005	39944.6
1006	40584.8
1007	39372.5
1008	40630.8
1009	40154.6
1010	39786
1011	40594.1
1012	40320
1013	41036.2
1014	40891.1
1015	40565.8
1016	38781.3
1017	40379
1018	40467.6
1019	40882.7
1020	40384.8
1021	40436
1022	40567.6
1023	40834.6
1024	40801
1025	40713.1
1026	40637.1
1027	39833.6
1028	40356.4
1029	40617
1030	39658
1031	40009.4
1032	40069.2
1033	39975.3
1034	40964
1035	40283.8
1036	40543
1037	40760.8
1038	40096.8
1039	39613.8
1040	39261.9
1041	40241.1
1042	40052
1043	39494.4
1044	39541.3
1045	40061.8
1046	40495
1047	40442.8
1048	39774.5
1049	39782.2
1050	40953
1051	40065.4
1052	40936
1053	39785.9
1054	40007.7
1055	39025.8
1056	40853.1
1057	39978
1058	39379.9
1059	40957.4
1060	40422.4
1061	40217.6
1062	40721.1
1063	40058.5
1064	40091.5
1065	40701.4
1066	40080.3
1067	40208.5
1068	40812.4
1069	40904.8
1070	40279.2
1071	39980.4
1072	41132.4
1073	41187.2
1074	40371.3
1075	39971.4
1076	39239
1077	40945.1
1078	40691.7
1079	38918.5
1080	40062.6
1081	39753.2
1082	40852.1
1083	38994.6
1084	39249.8
1085	40376
1086	40524.3
1087	40997.8
1088	40536.7
1089	41064.3
1090	39100.1
1091	40269.8
1092	40621.9
1093	40563.1
1094	40175.1
1095	40792.9
1096	40270.3
1097	38659.6
1098	40296.7
1099	40131.2
1100	40219
1101	40723.8
1102	40486.9
1103	40595.1
1104	40059.6
1105	40769.3
1106	39728.9
1107	39765.7
1108	40345.8
1109	40038.4
1110	39286.8
1111	40829
1112	38761.5
1113	39204.1
1114	39432.7
1115	40631
1116	41028.7
1117	40414.2
1118	39886.7
1119	40469.7
1120	39797
1121	39905.8
1122	40498.5
1123	40267.4
1124	38888
1125	40267.3
1126	39674.1
1127	39676.1
1128	40928.7
1129	40444.4
1130	40472.4
1131	40434.4
1132	39378.7
1133	40858.8
1134	38835.2
1135	40234.6
1136	39913.3
1137	40071.3
1138	40597.6
1139	40226.2
1140	40838.8
1141	40504.8
1142	39750.4
1143	40503.2
1144	40599.7
1145	40706.1
1146	40434.2
1147	40417
1148	40066.2
1149	41154.6
1150	39731.2
1151	39354.9
1152	40353
1153	39424
1154	40818.2
1155	40264
1156	40893.2
1157	39347.4
1158	38920.3
1159	40153.9
1160	39730.4
1161	40836.1
1162	40513.2
1163	39545.7
1164	40558.4
1165	40499.4
1166	40213.9
1167	40795.9
1168	40455.8
1169	40578.3
1170	39085.2
1171	40982.8
1172	40693.1
1173	40854.1
1174	39930.6
1175	40326.7
1176	39864.2
1177	40417.8
1178	39591.6
1179	40313.5
1180	41016.2
1181	40899.5
1182	40741.1
1183	39221.9
1184	39860.4
1185	38898.6
1186	39054.4
1187	40501.3
1188	40687.1
1189	41016.8
1190	40751.6
1191	39072.9
1192	39832.5
1193	39322.4
1194	40332.3
1195	40672.6
1196	39890.6
1197	40593.2
1198	39416.1
1199	40683.8
1200	40812.1
1201	39759.5
1202	40475
1203	38593.7
1204	40010.2
1205	40654
1206	39380.1
1207	40854.6
1208	39926.2
1209	40847.4
1210	40471.1
1211	40607.9
1212	40390.3
1213	38962.4
1214	39716.3
1215	40038.7
1216	40970.4
1217	39343.1
1218	40069.8
1219	40523.1
1220	39338.3
1221	40575.5
1222	39631.9
1223	38972.9
1224	39967.4
1225	40397.3
1226	39139.6
1227	40070.9
1228	40668.1
1229	40641.9
1230	39982.2
1231	39767
1232	40896
1233	40894.8
1234	40191.1
1235	40373
1236	40281.3
1237	40969.9
1238	41166.5
1239	40544.8
1240	40358.4
1241	39175.2
1242	40759.9
1243	40019.8
1244	40535.5
1245	40859.8
1246	39118.9
1247	40765.4
1248	40449.1
1249	39335.4
1250	40100.1
1251	40159.2
1252	39583
1253	40411.7
1254	40550.4
1255	39857.8
1256	40696.3
1257	38996.4
1258	40564.5
1259	41166.2
1260	40458.9
1261	40713.7
1262	39861.1
1263	40951.5
1264	40905
1265	39534
1266	40156.3
1267	39131.3
1268	40145.7
1269	40731.5
1270	39286.9
1271	40239.5
1272	40319.1
1273	40400.2
1274	40072.8
1275	40909
1276	39434.8
1277	39427.9
1278	40932
1279	39997.4
1280	40317.2
1281	40004
1282	40796.9
1283	40677.1
1284	40127
1285	40543.6
1286	40597.3
1287	39695.3
1288	40802.6
1289	39665.2
1290	40519.9
1291	40863.2
1292	41255.7
1293	40581.2
1294	39530.1
1295	39717.7
1296	39494.8
1297	38920.5
1298	38630.5
1299	41003.6
1300	40432.5
1301	39867.6
1302	40737
1303	40214.2
1304	40790.2
1305	40669.6
1306	39457.6
1307	40404.2
1308	40458.7
1309	39708.8
1310	41161.9
1311	39677.1
1312	40019.3
1313	40321.4
1314	40181.7
1315	40081.7
1316	40817.6
1317	39779.8
1318	39251
1319	39559.1
1320	40502.7
1321	39951.5
1322	39931.6
1323	40144
1324	40468.1
1325	40617.6
1326	40646.7
1327	40105.5
1328	40345.2
1329	40807.9
1330	40426.5
1331	39673
1332	40797.5
1333	40774.4
1334	39305.2
1335	40244.6
1336	40591
1337	39190
1338	40223.7
1339	40308.7
1340	40917.3
1341	40048.5
1342	39584.1
1343	38585.9
1344	40693.5
1345	40052.6
1346	40467.9
1347	39650.9
1348	39113
1349	38899.1
1350	40283.4
1351	40069.4
1352	39002.3
1353	40442.5
1354	39984.9
1355	40328.4
1356	39334
1357	40701.9
1358	40442.7
1359	40590.1
1360	40284.5
1361	39915.9
1362	39516.1
1363	39693.4
1364	39528.2
1365	40583.4
1366	40243.6
1367	39288.2
1368	39015.4
1369	40762.3
1370	41111.9
1371	40495.6
1372	40652.9
1373	41164.9
1374	39956.4
1375	40760.8
1376	40501
1377	40654.5
1378	40931.3
1379	40872.8
1380	40214.3
1381	39867.9
1382	39931.8
1383	39550.9
1384	40415.6
1385	40411.8
1386	41168.8
1387	41034.7
1388	40728.7
1389	40066.1
1390	39836.3
1391	39476.3
1392	40503.5
1393	40579.9
1394	40048.6
1395	39055.6
1396	40453.7
1397	40674.4
1398	40453.8
1399	39697.3
1400	40075.1
1401	40164.3
1402	40898
1403	40111.5
1404	40816.9
1405	38754.3
1406	40153.5
1407	40343.4
1408	39942
1409	39581.4
1410	39292.7
1411	40084.7
1412	40892.8
1413	40383.3
1414	40856.4
1415	40097.7
1416	39678.7
1417	40182.5
1418	40125.7
1419	40202.2
1420	40668.5
1421	39973.6
1422	40848.7
1423	39314.6
1424	40349.8
1425	40750
1426	40023.3
1427	40649
1428	40153.3
1429	40168.2
1430	40799.3
1431	40282.5
1432	40191.7
1433	40014.9
1434	39915.1
1435	40240.7
1436	40835.7
1437	40289.3
1438	40072.4
1439	40063.7
1440	40418.3
1441	40462
1442	39778.4
1443	41059.5
1444	40841
1445	39540.9
1446	40518.9
1447	39960.7
1448	40824.2
1449	39507
1450	40493.5
1451	39656.8
1452	40259.3
1453	40343.2
1454	39917.8
1455	40521.6
1456	40712.8
1457	40989.5
1458	39817.3
1459	39409.4
1460	39592.2
1461	40313.1
1462	39681.4
1463	40124.9
1464	40770.8
1465	40201.2
1466	40069.3
1467	40554.3
1468	41146.9
1469	40261.1
1470	40371.4
1471	40210.7
1472	40288.7
1473	39796.3
1474	39243.7
1475	39748.4
1476	40420.1
1477	39423.7
1478	40235.2
1479	40894.9
1480	39752.7
1481	40225.6
1482	39226
1483	40243.9
1484	40257.1
1485	40228.8
1486	40439.9
1487	39504.2
1488	40762.3
1489	40613.4
1490	39679.1
1491	39617.7
1492	39916.6
1493	39347.3
1494	39877.5
1495	40751.7
1496	40978.1
1497	40379.3
1498	39507.2
1499	40335.3
1500	40214.9
1501	40106.3
1502	40262.8
1503	40720.1
1504	38837.9
1505	40605.2
1506	39949
1507	40501.9
1508	40690.6
1509	40303.3
1510	40518.7
1511	39359.5
1512	40065.9
1513	39058.3
1514	40450.7
1515	40181.6
1516	40754.6
1517	40880.4
1518	38746.2
1519	40857.7
1520	40306.9
1521	40769
1522	40099.9
1523	40478.6
1524	40210.5
1525	39534.6
1526	40333.9
1527	40553
1528	40868.4
1529	40441.9
1530	40604.9
1531	40623.5
1532	39748.4
1533	40404.2
1534	40755.1
1535	40040.3
1536	40091.6
1537	40142.4
1538	40502.9
1539	39162.5
1540	40173
1541	40315.1
1542	40473
1543	40263.4
1544	40060.4
1545	38989.8
1546	40610.5
1547	40538.4
1548	40632.1
1549	39009.6
1550	38878.4
1551	40269
1552	38817.1
1553	39042.3
1554	39350.3
1555	40302.4
1556	40234.3
1557	40709.1
1558	41178.2
1559	40232
1560	41099.2
1561	40668.3
1562	40393.3
1563	40127.6
1564	39864.5
1565	40687.7
1566	40342.1
1567	39805.1
1568	40424.2
1569	40850.3
1570	39277.5
1571	40667.9
1572	40304.8
1573	40695.2
1574	40194.9
1575	39849.6
1576	40299.7
1577	39923.3
1578	40149
1579	40986.5
1580	39017.3
1581	40103.1
1582	40788.7
1583	40672.5
1584	40760.7
1585	39218.6
1586	40351.7
1587	41033.8
1588	40823.1
1589	40726.9
1590	40576.2
1591	40002.9
1592	40496.3
1593	40240.4
1594	40189.2
1595	40430.6
1596	40980.2
1597	41035.7
1598	40529.3
1599	39670.7
1600	40515
1601	40762.6
1602	39769.4
1603	40412
1604	40767.2
1605	39263.6
1606	40487.9
1607	40663.2
1608	40706
1609	40744.6
1610	39941.9
1611	40561.1
1612	39997.8
1613	41165.2
1614	39913.3
1615	40435.3
1616	39292.5
1617	40875.3
1618	40131
1619	40825
1620	40498.4
1621	40497.3
1622	40794.8
1623	39175
1624	39638.3
1625	39691.7
1626	39744.8
1627	40775
1628	40610.4
1629	40640.6
1630	39751.9
1631	40637.3
1632	40771.4
1633	40337.1
1634	40613.2
1635	38923.1
1636	40118.7
1637	39952.4
1638	38995.8
1639	40749.8
1640	40677.5
1641	40592.3
1642	40558.1
1643	39303.8
1644	39517.3
1645	39663.5
1646	39229.9
1647	40506.1
1648	39621.6
1649	40456.3
1650	40966.4
1651	40249.4
1652	40786.3
1653	40852.1
1654	39029.9
1655	40602
1656	41047
1657	39481.3
1658	40822.5
1659	40607.9
1660	39469.6
1661	39735
1662	40248.1
1663	40735
1664	41111.4
1665	40554.5
1666	39789.5
1667	40986.3
1668	40421.4
1669	41165.9
1670	40973.4
1671	39498
1672	39890.9
1673	39987.9
1674	39994.8
1675	39201
1676	40127.4
1677	40457.4
1678	39663.3
1679	40123.9
1680	40359.5
1681	39547.7
1682	40741.4
1683	40721.2
1684	39990.2
1685	40618.3
1686	39755.9
1687	40890.4
1688	41086.3
1689	40997.9
1690	40685.9
1691	39507.4
1692	39535
1693	40803.8
1694	40116.2
1695	40166.9
1696	40326
1697	40112.9
1698	41002.9
1699	40664.6
1700	40717.8
1701	40012.9
1702	40044.2
1703	40806.9
1704	40597.5
1705	39364.1
1706	39564.9
1707	39914.2
1708	40481.6
1709	39747.2
1710	39996.4
1711	40505.4
1712	40450.9
1713	40058.2
1714	41088.6
1715	40977.3
1716	39105.9
1717	40127.2
1718	40719
1719	40919.4
1720	39051.9
1721	38763.2
1722	40983.3
1723	40953.6
1724	39932.8
1725	40607.9
1726	40364.9
1727	40830.7
1728	38915.4
1729	39290.4
1730	39501.7
1731	40413.4
1732	39189.9
1733	40805.1
1734	40541.3
1735	39548
1736	40338.9
1737	40399.9
1738	39730.7
1739	40954.8
1740	40074.8
1741	39709.4
1742	41143.5
1743	39123
1744	40499.3
1745	39637.5
1746	40892.3
1747	39855.2
1748	40086.7
1749	39208.7
1750	40425.5
1751	40773
1752	40698.5
1753	40609.4
1754	40238.2
1755	40446.6
1756	40770.3
1757	40542.3
1758	40154.7
1759	40706.8
1760	40551.1
1761	40790
1762	40806.3
1763	40593.8
1764	40355
1765	40013.1
1766	39901
1767	40671.4
1768	40092.2
1769	40525.5
1770	40193.7
1771	40394.7
1772	40803
1773	40861.2
1774	39458.3
1775	40570.5
1776	41023.4
1777	39936.4
1778	40287.8
1779	40770.1
1780	40873.8
1781	39319.1
1782	39696.5
1783	40780.5
1784	39515.2
1785	38996.2
1786	40179.9
1787	39895
1788	40518.7
1789	41158.5
1790	40762.2
1791	40731.1
1792	40836.5
1793	40729.3
1794	40580.9
1795	39235.4
1796	40179.9
1797	40157
1798	39531.9
1799	40866.6
1800	40056.7
1801	40000
1802	40373.4
1803	39823.9
1804	40432.1
1805	40656.9
1806	40199.4
1807	40650.7
1808	40390.4
1809	40603.5
1810	40698.1
1811	40640.7
1812	40495.5
1813	40334.8
1814	40118.7
1815	39914.9
1816	39828.1
1817	39769.4
1818	40260.8
1819	38546
1820	39213.7
1821	39409.1
1822	39815.5
1823	40831.1
1824	40324.9
1825	40811.2
1826	40862.8
1827	40129.7
1828	40411.9
1829	39383.1
1830	41170.6
1831	41059.2
1832	40307
1833	41022.4
1834	39794.5
1835	40439.7
1836	39384.7
1837	40034.3
1838	38752.4
1839	39134.4
1840	39693.8
1841	39630.3
1842	39615.2
1843	40565.7
1844	39764.6
1845	40551.2
1846	40255.4
1847	38975.3
1848	39101.1
1849	39294.8
1850	40973.2
1851	40037.7
1852	39393.3
1853	39667.2
1854	39874
1855	40504.1
1856	40274.2
1857	40205.6
1858	40388.7
1859	40660
1860	39890.2
1861	40087.4
1862	40736.9
1863	39914.6
1864	39855.1
1865	40888.8
1866	40150
1867	40079.9
1868	38705.9
1869	40974.3
1870	39313.8
1871	39971.1
1872	39728.7
1873	39121.4
1874	39839.7
1875	40300.2
1876	39710.1
1877	40584.5
1878	41101.6
1879	38526.8
1880	38810.1
1881	39822
1882	39247.5
1883	40700
1884	40429.9
1885	39999.1
1886	40197.9
1887	40685.7
1888	40748.6
1889	40408.1
1890	38898.4
1891	39692.6
1892	40127.4
1893	39989.6
1894	40504
1895	40120.5
1896	40928.4
1897	38849.9
1898	40602
1899	40854.2
1900	39075.8
1901	39993.8
1902	40816.6
1903	40681.7
1904	40438.5
1905	40422.2
1906	40031.1
1907	39706.5
1908	40533.2
1909	40206.4
1910	40586.1
1911	40502.9
1912	40550.8
1913	40573.4
1914	39799.8
1915	40916.9
1916	40029
1917	39514.9
1918	40820.4
1919	40965.9
1920	40368.7
1921	39488.6
1922	40189.2
1923	39641.7
1924	40734.4
1925	40067.6
1926	41111.5
1927	39494.9
1928	39956.5
1929	39938.5
1930	40160.5
1931	41184.7
1932	40898.1
1933	40126.1
1934	40690.2
1935	39219.1
1936	40448
1937	40793.1
1938	40315.1
1939	41109
1940	39749.3
1941	40298.6
1942	40642.2
1943	40304.9
1944	39779.4
1945	40289.4
1946	39019.2
1947	40332.4
1948	40113.4
1949	40915.3
1950	40882.5
1951	39731.2
1952	40610
1953	40383.3
1954	40259.7
1955	40648.1
1956	39948.6
1957	40195.3
1958	39541.8
1959	40430.1
1960	39887.9
1961	39633.3
1962	39476.3
1963	39937.7
1964	40182.8
1965	39060.4
1966	40478
1967	41058.5
1968	39928.4
1969	40944.3
1970	39565.9
1971	41211.5
1972	40935.4
1973	40043.4
1974	40915.8
1975	40472.7
1976	40686.9
1977	40036.2
1978	40326.6
1979	39025.3
1980	40385.9
1981	40497.9
1982	40491.4
1983	39901.4
1984	39216.1
1985	39738.6
1986	40203.6
1987	40128.1
1988	40812.5
1989	38637.4
1990	39638.6
1991	39903.6
1992	41122
1993	40680
1994	40672.2
1995	40426
1996	40049.5
1997	38910.2
1998	41054.9
1999	39921.9
[truncated: 8,001 more rows]
